# Supplementary material for: HSD3B1 (c.1100C) Genotype Is Associated with Distinct Tumoral and Clinical Outcomes in Breast and Endometrial Cancers
Source: Int J Mol Sci. 2025 Jun 14;26(12):5720. doi: 10.3390/ijms26125720 (PMC12193144; doi:10.3390/ijms26125720)
Supplement: Supplementary file 1 [file ijms-26-05720-s001.zip]

Archive with 1 entries (1 files):
- ijms-3672797-supplementary.xlsx
