# Supplementary material for: HSD3B1 (c.1100C) Genotype Is Associated with Distinct Tumoral and Clinical Outcomes in Breast and Endometrial Cancers
Source: Int J Mol Sci. 2025 Jun 14;26(12):5720. doi: 10.3390/ijms26125720 (PMC12193144; doi:10.3390/ijms26125720)
Supplement: Supplementary file 1 [file ijms-26-05720-s001.zip › ijms-3672797-supplementary.xlsx]

## Sheet: SuppTable1
Supplementary Table 1: HSD3B1 Genotype distributions by Menopausal status, per Subtype and Race (Chi-Squared Tests)
race	subtype	p_value
White	ER	0.529535
Black or African American	ER	0.799446
Asian or Pacific Islander	ER	0.00339082
White	TNBC	0.284115
Black or African American	TNBC	0.633819
Asian or Pacific Islander	TNBC	0.0690636
White	Endometrioid	0.432123
Black or African American	Endometrioid	0.97137
Asian or Pacific Islander	Endometrioid	NA

## Sheet: SuppTable2
Supplementary Table 2: HSD3B1 Genotype distribution by Race as compared to White patients, per Subtype and Menopausal Status (Chi-Squared Test)
races_compared	subtype	menopausal_status	p_value
Asian or Pacific Islander vs White	ER	Pre	0.0390805
Black or African American vs White	ER	Pre	1.04e-07
Asian or Pacific Islander vs White	ER	Post	1.02e-07
Black or African American vs White	ER	Post	2.98e-18
Asian or Pacific Islander vs White	ER	Total	4.71e-07
Black or African American vs White	ER	Total	1.19e-25
Asian or Pacific Islander vs White	TNBC	Pre	0.11076
Black or African American vs White	TNBC	Pre	2.8e-05
Asian or Pacific Islander vs White	TNBC	Post	0.0010852
Black or African American vs White	TNBC	Post	1.43e-09
Asian or Pacific Islander vs White	TNBC	Total	0.000433
Black or African American vs White	TNBC	Total	7.2e-14
Asian or Pacific Islander vs White	Endometrioid	Pre	0.0435133
Black or African American vs White	Endometrioid	Pre	0.00177144
Asian or Pacific Islander vs White	Endometrioid	Post	8.65e-07
Black or African American vs White	Endometrioid	Post	1.36e-17
Asian or Pacific Islander vs White	Endometrioid	Total	3.41e-08
Black or African American vs White	Endometrioid	Total	1.29e-20

## Sheet: SuppTable3
Supplementary Table 3: Significant Genomic Alterations between CC and AA Tumors
source	Feature	PosAA	NegAA	PercentAA	PosAC	NegAC	PercentAC	PosCC	NegCC	PercentCC	Overall_Percent	p_value	p_value_cc_aa
preMeno_ER	CNA-H3F3B	3	633	0.471698	4	297	1.3289	5	92	5.15464	1.16054	0.000304225	0.000305731
preMeno_ER	CNA-JAK3	1	656	0.152207	0	314	0	2	90	2.17391	0.28222	0.00151722	0.0461276
preMeno_ER	CNA-XPC	2	669	0.298063	1	312	0.319489	4	95	4.0404	0.646353	5.69333e-05	0.000834916
preMeno_ER	NGS-CTCF	1	676	0.14771	0	320	0	2	93	2.10526	0.274725	0.00158098	0.0464448
preMeno_ER	NGS-HOXB13	0	690	0	0	328	0	2	99	1.9802	0.178731	4.11925e-05	0.00828149
postMeno_ER	NGS-APC	12	1611	0.739372	2	852	0.234192	7	238	2.85714	0.771492	0.000187474	0.00618434
postMeno_ER	Fusion-BRAF	0	1626	0	0	856	0	3	243	1.21951	0.109971	2.6308e-07	0.000316457
postMeno_ER	CNA-PDCD1	4	1523	0.261952	1	798	0.125156	5	225	2.17391	0.391236	2.94988e-05	0.000997376
postMeno_ER	CNA-MAP2K2	3	1523	0.196592	1	793	0.125945	3	224	1.32159	0.274833	0.00654568	0.0358403
postMeno_ER	CNA-FOXA1	23	1426	1.5873	11	772	1.40485	9	217	3.9823	1.74939	0.0257568	0.0288841
postMeno_ER	CNA-FGFR3	5	1481	0.336474	2	776	0.257069	5	224	2.18341	0.481348	0.00047199	0.00316933
preMeno_TNBC	NGS-MED12	1	199	0.5	0	54	0	2	22	8.33333	1.07914	0.00146735	0.0267682
preMeno_TNBC	NGS-GNAS	1	567	0.176056	0	194	0	2	67	2.89855	0.361011	0.00111672	0.0286658
preMeno_TNBC	Fusion-MYB	0	568	0	1	193	0.515464	2	69	2.8169	0.360144	0.00085649	0.00398294
postMeno_TNBC	NGS-TSC2	3	1020	0.293255	1	343	0.290698	3	120	2.43902	0.469799	0.00385154	0.0141129
postMeno_TNBC	NGS-STK11	10	1024	0.967118	4	340	1.16279	5	118	4.06504	1.26582	0.0144156	0.0142986
postMeno_TNBC	NGS-KRAS	13	1022	1.25604	10	337	2.88184	5	120	4	1.858	0.0273684	0.0498193
postMeno_TNBC	NGS-KEAP1	2	1035	0.192864	4	344	1.14943	3	122	2.4	0.596026	0.0031674	0.00453698
preMeno_ENDOMETROID	NGS-PTEN	297	102	74.4361	170	46	78.7037	36	4	90	76.7939	0.0607703	0.0456082
postMeno_ENDOMETROID	TMB High	670	787	45.9849	482	524	47.9125	56	101	35.6688	46.1069	0.0164676	0.0171117
postMeno_ENDOMETROID	NGS-U2AF1	19	1457	1.28726	11	1000	1.08803	6	151	3.82166	1.36157	0.0212934	0.0342531
postMeno_ENDOMETROID	NGS-MSI	617	831	42.6105	431	565	43.2731	52	103	33.5484	42.324	0.0704334	0.0367247
postMeno_ENDOMETROID	NGS-KRAS	341	1134	23.1186	258	755	25.4689	49	108	31.2102	24.4991	0.0534631	0.0306366
postMeno_ENDOMETROID	NGS-KMT2A	67	1406	4.54854	50	955	4.97512	1	156	0.636943	4.47818	0.0494709	0.0339796
postMeno_ENDOMETROID	NGS-JAK1	330	1147	22.3426	236	778	23.2742	22	135	14.0127	22.2054	0.0335953	0.0207979
postMeno_ENDOMETROID	NGS-FAS	10	1465	0.677966	7	1007	0.690335	4	153	2.54777	0.793651	0.038318	0.0499923
postMeno_ENDOMETROID	NGS-BCOR	212	1264	14.3631	150	864	14.7929	12	145	7.64331	14.1292	0.0529136	0.0274662
postMeno_ENDOMETROID	IHC-PR	1060	330	76.259	760	194	79.6646	120	23	83.9161	78.0056	0.031531	0.0492167
postMeno_ENDOMETROID	dMMR/MSI-H	614	852	41.8827	435	571	43.2406	51	106	32.4841	41.841	0.0395676	0.0284892
postMeno_ENDOMETROID	CNA-KLHL6	0	1470	0	0	1005	0	2	154	1.28205	0.0760167	1.27e-07	0.00167414
postMeno_ENDOMETROID	CNA-ESR1	1	1461	0.0683995	0	1010	0	2	155	1.27389	0.114112	4.66e-05	0.0182192
postMeno_ENDOMETROID	CNA-ERBB2	13	1441	0.894085	11	989	1.1	5	152	3.18471	1.11069	0.0338627	0.0281987

## Sheet: SuppTable4
Supplementary Table 4: Differentially Expressed Protein Coding Genes in Breast Cancer between CC and AA Tumors
source	Feature	Unit	q.value	p.value	Log10.p.value	Statistic.used	Fold.Change	log2fc
Menopausal-ER	SPDYE6	Median WTS(TPM) Expression	0	0	15.0571	Mann-Whitney U	5.4264999999999999	2.44
Menopausal-ER	CCDC152	Median WTS(TPM) Expression	0	0	11.6439	Mann-Whitney U	1.8636999999999999	0.8982
Menopausal-ER	RPL21	Median WTS(TPM) Expression	0	0	8.4603	Mann-Whitney U	1.3136000000000001	0.3935
Menopausal-ER	DND1	Median WTS(TPM) Expression	0	0	8.1799	Mann-Whitney U	2.2132000000000001	1.1461
Menopausal-ER	SLC5A2	Median WTS(TPM) Expression	0	0	7.3549	Mann-Whitney U	1.4049	0.4905
Menopausal-ER	NBPF8	Median WTS(TPM) Expression	0	0	7.0834	Mann-Whitney U	1.5547	0.6366
Menopausal-ER	RGPD5	Median WTS(TPM) Expression	0	0	7.008	Mann-Whitney U	1.4443999999999999	0.5305
Menopausal-ER	ARPC4-TTLL3	Median WTS(TPM) Expression	0.0001	0	6.6818	Mann-Whitney U	1.4754	0.5611
Menopausal-ER	RGPD2	Median WTS(TPM) Expression	0.0001	0	6.6752	Mann-Whitney U	1.8764000000000001	0.908
Menopausal-ER	PLA2G4B	Median WTS(TPM) Expression	0.0002	0	6.1891	Mann-Whitney U	1.3338000000000001	0.4156
Menopausal-ER	INO80E	Median WTS(TPM) Expression	0.0003	0	6.0807	Mann-Whitney U	1.2531000000000001	0.3255
Menopausal-ER	NPFF	Median WTS(TPM) Expression	0.0005	0	5.8304	Mann-Whitney U	1.2676000000000001	0.3421
Menopausal-ER	UBXN4	Median WTS(TPM) Expression	0.0006	0	5.7136	Mann-Whitney U	1.1843999999999999	0.2441
Menopausal-ER	PIK3R4	Median WTS(TPM) Expression	0.0008	0	5.6172	Mann-Whitney U	1.1915	0.2528
Menopausal-ER	RPS17	Median WTS(TPM) Expression	0.0008	0	5.6099	Mann-Whitney U	1.399	0.4844
Menopausal-ER	BSCL2	Median WTS(TPM) Expression	0.0008	0	5.568	Mann-Whitney U	1.3295999999999999	0.411
Menopausal-ER	TMEM39A	Median WTS(TPM) Expression	0.0009	0	5.5275	Mann-Whitney U	1.2055	0.2697
Menopausal-ER	ASB6	Median WTS(TPM) Expression	0.001	0	5.4485	Mann-Whitney U	1.2441	0.3151
Menopausal-ER	ADAT3	Median WTS(TPM) Expression	0.0011	0	5.418	Mann-Whitney U	1.2364999999999999	0.3063
Menopausal-ER	ASAH1	Median WTS(TPM) Expression	0.0013	0	5.3527	Mann-Whitney U	1.3138000000000001	0.3937
Menopausal-ER	C22orf23	Median WTS(TPM) Expression	0.0014	0	5.3096	Mann-Whitney U	0.71909999999999996	-0.4758
Menopausal-ER	NOMO3	Median WTS(TPM) Expression	0.0015	0	5.2645	Mann-Whitney U	1.3573999999999999	0.4408
Menopausal-ER	PLD3	Median WTS(TPM) Expression	0.0016	0	5.2338	Mann-Whitney U	1.1585000000000001	0.2123
Menopausal-ER	SIAH2	Median WTS(TPM) Expression	0.0017	0	5.1912	Mann-Whitney U	1.3919999999999999	0.4772
Menopausal-ER	RRP12	Median WTS(TPM) Expression	0.0017	0	5.1888	Mann-Whitney U	1.2684	0.343
Menopausal-ER	TMEM41A	Median WTS(TPM) Expression	0.0018	0	5.1586	Mann-Whitney U	1.1605000000000001	0.2147
Menopausal-ER	COX6B1	Median WTS(TPM) Expression	0.0018	0	5.158	Mann-Whitney U	1.1626000000000001	0.2174
Menopausal-ER	KANSL1	Median WTS(TPM) Expression	0.0019	0	5.1347	Mann-Whitney U	1.2282	0.2965
Menopausal-ER	LY75-CD302	Median WTS(TPM) Expression	0.002	0	5.0926	Mann-Whitney U	1.6503000000000001	0.7228
Menopausal-ER	RPS9	Median WTS(TPM) Expression	0.0021	0	5.0703	Mann-Whitney U	1.2851999999999999	0.362
Menopausal-ER	WDR73	Median WTS(TPM) Expression	0.0021	0	5.0685	Mann-Whitney U	1.1831	0.2425
Menopausal-ER	PITX3	Median WTS(TPM) Expression	0.0021	0	5.055	Mann-Whitney U	0.50480000000000003	-0.9863
Menopausal-ER	ZNF580	Median WTS(TPM) Expression	0.0023	0	5.0181	Mann-Whitney U	1.1887000000000001	0.2494
Menopausal-ER	C12orf76	Median WTS(TPM) Expression	0.0036	0	4.7929	Mann-Whitney U	1.1587000000000001	0.2125
Menopausal-ER	SYVN1	Median WTS(TPM) Expression	0.0036	0	4.79	Mann-Whitney U	1.1305000000000001	0.177
Menopausal-ER	CDK20	Median WTS(TPM) Expression	0.0036	0	4.784	Mann-Whitney U	1.2592000000000001	0.3325
Menopausal-ER	CD248	Median WTS(TPM) Expression	0.0039	0	4.749	Mann-Whitney U	0.7218	-0.4702
Menopausal-ER	SKI	Median WTS(TPM) Expression	0.0039	0	4.7443	Mann-Whitney U	1.2323	0.3013
Menopausal-ER	NPRL2	Median WTS(TPM) Expression	0.0039	0	4.7413	Mann-Whitney U	1.2230000000000001	0.2905
Menopausal-ER	MIDN	Median WTS(TPM) Expression	0.0039	0	4.7302	Mann-Whitney U	1.1733	0.2306
Menopausal-ER	CD151	Median WTS(TPM) Expression	0.0041	0	4.7067	Mann-Whitney U	1.1891	0.2498
Menopausal-ER	AP2A2	Median WTS(TPM) Expression	0.0045	0	4.6612	Mann-Whitney U	1.1519999999999999	0.2041
Menopausal-ER	TMPPE	Median WTS(TPM) Expression	0.0049	0	4.6219	Mann-Whitney U	1.1841999999999999	0.2439
Menopausal-ER	GNRH1	Median WTS(TPM) Expression	0.0051	0	4.6007	Mann-Whitney U	1.4540999999999999	0.5402
Menopausal-ER	RHOG	Median WTS(TPM) Expression	0.0051	0	4.5935	Mann-Whitney U	1.1923999999999999	0.2538
Menopausal-ER	TNFRSF14	Median WTS(TPM) Expression	0.0056	0	4.5485	Mann-Whitney U	1.2755000000000001	0.351
Menopausal-ER	MADD	Median WTS(TPM) Expression	0.0056	0	4.5448	Mann-Whitney U	1.2637	0.3376
Menopausal-ER	NME1-NME2	Median WTS(TPM) Expression	0.0057	0	4.5368	Mann-Whitney U	0.66420000000000001	-0.5904
Menopausal-ER	IMP3	Median WTS(TPM) Expression	0.0059	0	4.5198	Mann-Whitney U	1.1920999999999999	0.2535
Menopausal-ER	C2CD2L	Median WTS(TPM) Expression	0.0059	0	4.519	Mann-Whitney U	1.1897	0.2507
Menopausal-ER	PRB4	Median WTS(TPM) Expression	0.0062	0	4.495	Mann-Whitney U	0.69810000000000005	-0.5184
Menopausal-ER	UBE2G2	Median WTS(TPM) Expression	0.0062	0	4.4869	Mann-Whitney U	1.1894	0.2503
Menopausal-ER	CNBP	Median WTS(TPM) Expression	0.0066	0	4.459	Mann-Whitney U	1.1457999999999999	0.1964
Menopausal-ER	UBA7	Median WTS(TPM) Expression	0.0067	0	4.4493	Mann-Whitney U	1.268	0.3426
Menopausal-ER	DPAGT1	Median WTS(TPM) Expression	0.0068	0	4.4411	Mann-Whitney U	1.2176	0.284
Menopausal-ER	VPS33B	Median WTS(TPM) Expression	0.0069	0	4.4371	Mann-Whitney U	1.2077	0.2722
Menopausal-ER	UBE2M	Median WTS(TPM) Expression	0.007	0	4.424	Mann-Whitney U	1.1955	0.2576
Menopausal-ER	FBXL12	Median WTS(TPM) Expression	0.0071	0	4.4164	Mann-Whitney U	1.1852	0.2451
Menopausal-ER	F8A1	Median WTS(TPM) Expression	0.0071	0	4.4127	Mann-Whitney U	1.3501000000000001	0.4331
Menopausal-ER	ABI3	Median WTS(TPM) Expression	0.0072	0	4.4031	Mann-Whitney U	1.2001999999999999	0.2633
Menopausal-ER	EIF3F	Median WTS(TPM) Expression	0.0073	0	4.3943	Mann-Whitney U	1.2236	0.2911
Menopausal-ER	PEF1	Median WTS(TPM) Expression	0.0076	0	4.3734	Mann-Whitney U	1.2196	0.2864
Menopausal-ER	GATC	Median WTS(TPM) Expression	0.0076	0	4.372	Mann-Whitney U	1.2236	0.2912
Menopausal-ER	HOXB2	Median WTS(TPM) Expression	0.0077	0	4.3616	Mann-Whitney U	1.5061	0.5908
Menopausal-ER	VAMP4	Median WTS(TPM) Expression	0.0079	0	4.345	Mann-Whitney U	1.1626000000000001	0.2173
Menopausal-ER	TNFAIP8L1	Median WTS(TPM) Expression	0.0079	0	4.338	Mann-Whitney U	1.1892	0.25
Menopausal-ER	NEUROG2	Median WTS(TPM) Expression	0.0081	0	4.3276	Mann-Whitney U	0.54590000000000005	-0.8732
Menopausal-ER	SERPINB1	Median WTS(TPM) Expression	0.0082	0	4.3189	Mann-Whitney U	1.1959	0.2581
Menopausal-ER	SRSF8	Median WTS(TPM) Expression	0.0085	0.0001	4.3004	Mann-Whitney U	1.1575	0.211
Menopausal-ER	RNPEPL1	Median WTS(TPM) Expression	0.0085	0.0001	4.2968	Mann-Whitney U	1.2156	0.2816
Menopausal-ER	YY2	Median WTS(TPM) Expression	0.0085	0.0001	4.2956	Mann-Whitney U	1.3192999999999999	0.3998
Menopausal-ER	RPS27L	Median WTS(TPM) Expression	0.0091	0.0001	4.2664	Mann-Whitney U	1.2162999999999999	0.2825
Menopausal-ER	THEM4	Median WTS(TPM) Expression	0.0091	0.0001	4.2645	Mann-Whitney U	1.2228000000000001	0.2902
Menopausal-ER	MAN2A2	Median WTS(TPM) Expression	0.0091	0.0001	4.2592	Mann-Whitney U	1.2692000000000001	0.3439
Menopausal-ER	TPD52L2	Median WTS(TPM) Expression	0.0093	0.0001	4.2467	Mann-Whitney U	1.149	0.2004
Menopausal-ER	CNTD1	Median WTS(TPM) Expression	0.0093	0.0001	4.2422	Mann-Whitney U	1.2549999999999999	0.3277
Menopausal-ER	ING4	Median WTS(TPM) Expression	0.0094	0.0001	4.2367	Mann-Whitney U	1.1674	0.2233
Menopausal-ER	ASL	Median WTS(TPM) Expression	0.0095	0.0001	4.2334	Mann-Whitney U	1.2565	0.3294
Menopausal-ER	RPL13A	Median WTS(TPM) Expression	0.0097	0.0001	4.2242	Mann-Whitney U	1.1048	0.1438
Menopausal-ER	SLX1B	Median WTS(TPM) Expression	0.01	0.0001	4.2036	Mann-Whitney U	1.603	0.6808
Menopausal-ER	BSDC1	Median WTS(TPM) Expression	0.01	0.0001	4.2002	Mann-Whitney U	1.1821999999999999	0.2415
Menopausal-ER	DHRS2	Median WTS(TPM) Expression	0.0102	0.0001	4.1936	Mann-Whitney U	0.52990000000000004	-0.9161
Menopausal-ER	JMJD7-PLA2G4B	Median WTS(TPM) Expression	0.0102	0.0001	4.1889	Mann-Whitney U	1.2029000000000001	0.2665
Menopausal-ER	TM9SF4	Median WTS(TPM) Expression	0.0104	0.0001	4.18	Mann-Whitney U	1.1807000000000001	0.2397
Menopausal-ER	CHID1	Median WTS(TPM) Expression	0.0106	0.0001	4.1644	Mann-Whitney U	1.1632	0.218
Menopausal-ER	TP53INP2	Median WTS(TPM) Expression	0.0116	0.0001	4.12	Mann-Whitney U	1.2594000000000001	0.3328
Menopausal-ER	PLXND1	Median WTS(TPM) Expression	0.0122	0.0001	4.091	Mann-Whitney U	1.2269000000000001	0.2951
Menopausal-ER	CBFA2T2	Median WTS(TPM) Expression	0.0122	0.0001	4.088	Mann-Whitney U	1.1840999999999999	0.2438
Menopausal-ER	ZDHHC3	Median WTS(TPM) Expression	0.0124	0.0001	4.081	Mann-Whitney U	1.1787000000000001	0.2372
Menopausal-ER	DENND4B	Median WTS(TPM) Expression	0.0142	0.0001	4.0081	Mann-Whitney U	1.1874	0.2478
Menopausal-ER	DDX39B	Median WTS(TPM) Expression	0.0142	0.0001	4.0057	Mann-Whitney U	1.1863999999999999	0.2466
Menopausal-ER	IER2	Median WTS(TPM) Expression	0.0144	0.0001	3.999	Mann-Whitney U	1.1878	0.2483
Menopausal-ER	ALDH18A1	Median WTS(TPM) Expression	0.0146	0.0001	3.9896	Mann-Whitney U	1.1125	0.1538
Menopausal-ER	RNF103-CHMP3	Median WTS(TPM) Expression	0.0147	0.0001	3.9878	Mann-Whitney U	1.6066	0.684
Menopausal-ER	SYNE2	Median WTS(TPM) Expression	0.0151	0.0001	3.9659	Mann-Whitney U	1.2040999999999999	0.2679
Menopausal-ER	SLC3A1	Median WTS(TPM) Expression	0.0155	0.0001	3.9488	Mann-Whitney U	1.2995000000000001	0.378
Menopausal-ER	CLPB	Median WTS(TPM) Expression	0.0155	0.0001	3.9477	Mann-Whitney U	1.2411000000000001	0.3116
Menopausal-ER	CEND1	Median WTS(TPM) Expression	0.0158	0.0001	3.9372	Mann-Whitney U	0.754	-0.4073
Menopausal-ER	CLDND1	Median WTS(TPM) Expression	0.0162	0.0001	3.924	Mann-Whitney U	1.1444000000000001	0.1945
Menopausal-ER	RPL41	Median WTS(TPM) Expression	0.0165	0.0001	3.9115	Mann-Whitney U	1.1762999999999999	0.2343
Menopausal-ER	SMAD5	Median WTS(TPM) Expression	0.0166	0.0001	3.9069	Mann-Whitney U	1.2039	0.2677
Menopausal-ER	ORAI3	Median WTS(TPM) Expression	0.0168	0.0001	3.8955	Mann-Whitney U	1.2625	0.3363
Menopausal-ER	PREB	Median WTS(TPM) Expression	0.0173	0.0001	3.8817	Mann-Whitney U	1.1372	0.1854
Menopausal-ER	ZRANB2	Median WTS(TPM) Expression	0.0185	0.0001	3.8455	Mann-Whitney U	1.1816	0.2408
Menopausal-ER	COX11	Median WTS(TPM) Expression	0.0187	0.0001	3.8392	Mann-Whitney U	1.1902999999999999	0.2513
Menopausal-ER	CDK5RAP1	Median WTS(TPM) Expression	0.019	0.0001	3.831	Mann-Whitney U	1.1867000000000001	0.2469
Menopausal-ER	GTF3C2	Median WTS(TPM) Expression	0.0193	0.0002	3.8234	Mann-Whitney U	1.1828000000000001	0.2422
Menopausal-ER	PRNP	Median WTS(TPM) Expression	0.0195	0.0002	3.8131	Mann-Whitney U	1.2473000000000001	0.3188
Menopausal-ER	ZFX	Median WTS(TPM) Expression	0.0198	0.0002	3.8045	Mann-Whitney U	1.2009000000000001	0.2641
Menopausal-ER	CMKLR1	Median WTS(TPM) Expression	0.0198	0.0002	3.8031	Mann-Whitney U	1.3523000000000001	0.4354
Menopausal-ER	GMPPB	Median WTS(TPM) Expression	0.0199	0.0002	3.7969	Mann-Whitney U	1.1725000000000001	0.2296
Menopausal-ER	TBC1D4	Median WTS(TPM) Expression	0.0199	0.0002	3.7963	Mann-Whitney U	1.1772	0.2353
Menopausal-ER	METTL3	Median WTS(TPM) Expression	0.0199	0.0002	3.7942	Mann-Whitney U	1.1214999999999999	0.1654
Menopausal-ER	SNX5	Median WTS(TPM) Expression	0.0199	0.0002	3.7927	Mann-Whitney U	1.1536999999999999	0.2063
Menopausal-ER	ASNS	Median WTS(TPM) Expression	0.0199	0.0002	3.7916	Mann-Whitney U	1.2304999999999999	0.2992
Menopausal-ER	TMEM150A	Median WTS(TPM) Expression	0.02	0.0002	3.7856	Mann-Whitney U	1.2143999999999999	0.2803
Menopausal-ER	CYFIP2	Median WTS(TPM) Expression	0.0202	0.0002	3.7783	Mann-Whitney U	1.2819	0.3582
Menopausal-ER	PRCC	Median WTS(TPM) Expression	0.0207	0.0002	3.767	Mann-Whitney U	1.1906000000000001	0.2517
Menopausal-ER	FHIT	Median WTS(TPM) Expression	0.0209	0.0002	3.7623	Mann-Whitney U	1.2855000000000001	0.3624
Menopausal-ER	MVP	Median WTS(TPM) Expression	0.0211	0.0002	3.7569	Mann-Whitney U	1.1672	0.2231
Menopausal-ER	DALRD3	Median WTS(TPM) Expression	0.0211	0.0002	3.7535	Mann-Whitney U	1.1561999999999999	0.2094
Menopausal-ER	CHKB-CPT1B	Median WTS(TPM) Expression	0.0213	0.0002	3.7463	Mann-Whitney U	1.2770999999999999	0.3529
Menopausal-ER	MIB2	Median WTS(TPM) Expression	0.0213	0.0002	3.7438	Mann-Whitney U	1.2277	0.296
Menopausal-ER	TMEM109	Median WTS(TPM) Expression	0.0215	0.0002	3.7389	Mann-Whitney U	1.2091000000000001	0.2739
Menopausal-ER	TMEM106A	Median WTS(TPM) Expression	0.0217	0.0002	3.735	Mann-Whitney U	1.1791	0.2377
Menopausal-ER	RPL10	Median WTS(TPM) Expression	0.0217	0.0002	3.7329	Mann-Whitney U	1.1305000000000001	0.1769
Menopausal-ER	NOP2	Median WTS(TPM) Expression	0.0218	0.0002	3.7275	Mann-Whitney U	1.2211000000000001	0.2882
Menopausal-ER	CDKN1B	Median WTS(TPM) Expression	0.0218	0.0002	3.727	Mann-Whitney U	1.2295	0.2981
Menopausal-ER	ARL6	Median WTS(TPM) Expression	0.0219	0.0002	3.7231	Mann-Whitney U	1.1664000000000001	0.2221
Menopausal-ER	NOC3L	Median WTS(TPM) Expression	0.0221	0.0002	3.7174	Mann-Whitney U	1.1855	0.2455
Menopausal-ER	RALGDS	Median WTS(TPM) Expression	0.0223	0.0002	3.7122	Mann-Whitney U	1.1988000000000001	0.2615
Menopausal-ER	CD53	Median WTS(TPM) Expression	0.0224	0.0002	3.7093	Mann-Whitney U	1.2454000000000001	0.3166
Menopausal-ER	GALT	Median WTS(TPM) Expression	0.0225	0.0002	3.706	Mann-Whitney U	1.1957	0.2579
Menopausal-ER	NDST2	Median WTS(TPM) Expression	0.0225	0.0002	3.7044	Mann-Whitney U	1.1881999999999999	0.2487
Menopausal-ER	SH2B1	Median WTS(TPM) Expression	0.0226	0.0002	3.7018	Mann-Whitney U	1.2177	0.2842
Menopausal-ER	SMARCC2	Median WTS(TPM) Expression	0.0231	0.0002	3.6892	Mann-Whitney U	1.1586000000000001	0.2124
Menopausal-ER	QRICH1	Median WTS(TPM) Expression	0.0231	0.0002	3.6876	Mann-Whitney U	1.2309000000000001	0.2997
Menopausal-ER	LZTS2	Median WTS(TPM) Expression	0.0233	0.0002	3.6825	Mann-Whitney U	1.1592	0.2132
Menopausal-ER	INTS9	Median WTS(TPM) Expression	0.0237	0.0002	3.6719	Mann-Whitney U	1.2060999999999999	0.2703
Menopausal-ER	REPIN1	Median WTS(TPM) Expression	0.0238	0.0002	3.6685	Mann-Whitney U	1.1938	0.2555
Menopausal-ER	POLR3A	Median WTS(TPM) Expression	0.0241	0.0002	3.6608	Mann-Whitney U	1.2077	0.2723
Menopausal-ER	SUFU	Median WTS(TPM) Expression	0.0243	0.0002	3.6562	Mann-Whitney U	1.151	0.2029
Menopausal-ER	C4orf46	Median WTS(TPM) Expression	0.0249	0.0002	3.6421	Mann-Whitney U	1.2146999999999999	0.2806
Menopausal-ER	AUP1	Median WTS(TPM) Expression	0.0249	0.0002	3.6421	Mann-Whitney U	1.1201000000000001	0.1636
Menopausal-ER	PCGF6	Median WTS(TPM) Expression	0.0249	0.0002	3.641	Mann-Whitney U	1.2057	0.2699
Menopausal-ER	TAF4B	Median WTS(TPM) Expression	0.025	0.0002	3.6364	Mann-Whitney U	1.2554000000000001	0.3281
Menopausal-ER	SORBS3	Median WTS(TPM) Expression	0.0252	0.0002	3.629	Mann-Whitney U	1.238	0.3081
Menopausal-ER	WRAP73	Median WTS(TPM) Expression	0.0255	0.0002	3.6198	Mann-Whitney U	1.1386000000000001	0.1872
Menopausal-ER	MRPL4	Median WTS(TPM) Expression	0.0255	0.0002	3.6188	Mann-Whitney U	1.2011000000000001	0.2644
Menopausal-ER	ANGPTL6	Median WTS(TPM) Expression	0.0265	0.0003	3.5983	Mann-Whitney U	1.3488	0.4317
Menopausal-ER	ILF2	Median WTS(TPM) Expression	0.0267	0.0003	3.5935	Mann-Whitney U	1.2027000000000001	0.2663
Menopausal-ER	THAP3	Median WTS(TPM) Expression	0.0267	0.0003	3.593	Mann-Whitney U	1.1805000000000001	0.2394
Menopausal-ER	ENOSF1	Median WTS(TPM) Expression	0.027	0.0003	3.5871	Mann-Whitney U	1.1887000000000001	0.2494
Menopausal-ER	SIPA1	Median WTS(TPM) Expression	0.0274	0.0003	3.5798	Mann-Whitney U	1.198	0.2606
Menopausal-ER	TMEM91	Median WTS(TPM) Expression	0.0279	0.0003	3.5698	Mann-Whitney U	1.2444999999999999	0.3156
Menopausal-ER	RAB26	Median WTS(TPM) Expression	0.028	0.0003	3.564	Mann-Whitney U	1.2443	0.3154
Menopausal-ER	VEGFB	Median WTS(TPM) Expression	0.0286	0.0003	3.5518	Mann-Whitney U	1.1792	0.2378
Menopausal-ER	PEA15	Median WTS(TPM) Expression	0.0289	0.0003	3.5463	Mann-Whitney U	1.1584000000000001	0.2122
Menopausal-ER	HSP90B1	Median WTS(TPM) Expression	0.0303	0.0003	3.522	Mann-Whitney U	1.1432	0.1931
Menopausal-ER	SLC23A2	Median WTS(TPM) Expression	0.0303	0.0003	3.5188	Mann-Whitney U	1.2052	0.2693
Menopausal-ER	CDK9	Median WTS(TPM) Expression	0.0304	0.0003	3.5172	Mann-Whitney U	1.1964999999999999	0.2589
Menopausal-ER	C3orf80	Median WTS(TPM) Expression	0.0311	0.0003	3.5049	Mann-Whitney U	0.72750000000000004	-0.459
Menopausal-ER	VOPP1	Median WTS(TPM) Expression	0.0315	0.0003	3.4966	Mann-Whitney U	1.2118	0.2772
Menopausal-ER	SIDT2	Median WTS(TPM) Expression	0.0316	0.0003	3.4946	Mann-Whitney U	1.1546000000000001	0.2074
Menopausal-ER	SLC7A7	Median WTS(TPM) Expression	0.0318	0.0003	3.4908	Mann-Whitney U	1.2079	0.2725
Menopausal-ER	GPCPD1	Median WTS(TPM) Expression	0.0323	0.0003	3.4826	Mann-Whitney U	1.2114	0.2767
Menopausal-ER	ATXN7	Median WTS(TPM) Expression	0.0327	0.0003	3.4763	Mann-Whitney U	1.2025999999999999	0.2662
Menopausal-ER	ARHGEF2	Median WTS(TPM) Expression	0.0334	0.0003	3.4618	Mann-Whitney U	1.2037	0.2674
Menopausal-ER	MAT2A	Median WTS(TPM) Expression	0.0336	0.0003	3.459	Mann-Whitney U	1.2194	0.2862
Menopausal-ER	CKLF-CMTM1	Median WTS(TPM) Expression	0.0336	0.0003	3.4584	Mann-Whitney U	1.6676	0.7378
Menopausal-ER	BTBD17	Median WTS(TPM) Expression	0.0336	0.0003	3.4568	Mann-Whitney U	0.51780000000000004	-0.9494
Menopausal-ER	SCAMP3	Median WTS(TPM) Expression	0.0336	0.0004	3.4551	Mann-Whitney U	1.2051000000000001	0.2692
Menopausal-ER	TMEM201	Median WTS(TPM) Expression	0.0336	0.0004	3.4546	Mann-Whitney U	1.1633	0.2182
Menopausal-ER	ELMO1	Median WTS(TPM) Expression	0.0341	0.0004	3.4456	Mann-Whitney U	1.2749999999999999	0.3505
Menopausal-ER	DENND3	Median WTS(TPM) Expression	0.0342	0.0004	3.4443	Mann-Whitney U	1.1645000000000001	0.2197
Menopausal-ER	NDUFS8	Median WTS(TPM) Expression	0.0345	0.0004	3.4376	Mann-Whitney U	1.1806000000000001	0.2395
Menopausal-ER	SAT1	Median WTS(TPM) Expression	0.0345	0.0004	3.4331	Mann-Whitney U	1.1896	0.2505
Menopausal-ER	RPL14	Median WTS(TPM) Expression	0.0345	0.0004	3.4311	Mann-Whitney U	1.1807000000000001	0.2396
Menopausal-ER	LIMD2	Median WTS(TPM) Expression	0.0345	0.0004	3.4294	Mann-Whitney U	1.2390000000000001	0.3091
Menopausal-ER	SYNGAP1	Median WTS(TPM) Expression	0.0345	0.0004	3.4272	Mann-Whitney U	1.1958	0.258
Menopausal-ER	PLGLB1	Median WTS(TPM) Expression	0.0345	0.0004	3.4269	Mann-Whitney U	1.1930000000000001	0.2546
Menopausal-ER	PRKAG1	Median WTS(TPM) Expression	0.0345	0.0004	3.4269	Mann-Whitney U	1.1215999999999999	0.1656
Menopausal-ER	ARAF	Median WTS(TPM) Expression	0.0347	0.0004	3.4222	Mann-Whitney U	1.1515	0.2035
Menopausal-ER	CHKB	Median WTS(TPM) Expression	0.0347	0.0004	3.4219	Mann-Whitney U	1.1898	0.2507
Menopausal-ER	TMEM215	Median WTS(TPM) Expression	0.0361	0.0004	3.4042	Mann-Whitney U	0.64039999999999997	-0.643
Menopausal-ER	PHB2	Median WTS(TPM) Expression	0.0361	0.0004	3.4033	Mann-Whitney U	1.1011	0.139
Menopausal-ER	IL17D	Median WTS(TPM) Expression	0.0362	0.0004	3.4013	Mann-Whitney U	0.77559999999999996	-0.3665
Menopausal-ER	RNF41	Median WTS(TPM) Expression	0.0363	0.0004	3.3981	Mann-Whitney U	1.1323000000000001	0.1792
Menopausal-ER	QPCTL	Median WTS(TPM) Expression	0.0365	0.0004	3.3934	Mann-Whitney U	1.1934	0.2551
Menopausal-ER	KRTCAP2	Median WTS(TPM) Expression	0.0366	0.0004	3.3872	Mann-Whitney U	1.2033	0.267
Menopausal-ER	DUSP11	Median WTS(TPM) Expression	0.0367	0.0004	3.3838	Mann-Whitney U	1.1895	0.2504
Menopausal-ER	POGZ	Median WTS(TPM) Expression	0.0367	0.0004	3.3818	Mann-Whitney U	1.21	0.275
Menopausal-ER	DNAH1	Median WTS(TPM) Expression	0.0367	0.0004	3.3818	Mann-Whitney U	1.2016	0.265
Menopausal-ER	NDUFA3	Median WTS(TPM) Expression	0.0367	0.0004	3.3806	Mann-Whitney U	1.1448	0.1951
Menopausal-ER	SERINC4	Median WTS(TPM) Expression	0.0367	0.0004	3.3801	Mann-Whitney U	1.7823	0.8337
Menopausal-ER	EEF2K	Median WTS(TPM) Expression	0.0374	0.0004	3.367	Mann-Whitney U	1.1669	0.2226
Menopausal-ER	LAT	Median WTS(TPM) Expression	0.038	0.0004	3.3567	Mann-Whitney U	1.2887999999999999	0.366
Menopausal-ER	ZNF207	Median WTS(TPM) Expression	0.038	0.0004	3.3555	Mann-Whitney U	1.1238999999999999	0.1685
Menopausal-ER	THADA	Median WTS(TPM) Expression	0.0382	0.0004	3.3523	Mann-Whitney U	1.1482000000000001	0.1994
Menopausal-ER	MAP1LC3A	Median WTS(TPM) Expression	0.0391	0.0005	3.3407	Mann-Whitney U	1.2059	0.2701
Menopausal-ER	DNASE1L1	Median WTS(TPM) Expression	0.0394	0.0005	3.3351	Mann-Whitney U	1.1677999999999999	0.2238
Menopausal-ER	PLCXD1	Median WTS(TPM) Expression	0.0399	0.0005	3.3267	Mann-Whitney U	1.2816000000000001	0.3579
Menopausal-ER	WDR74	Median WTS(TPM) Expression	0.04	0.0005	3.3245	Mann-Whitney U	1.1910000000000001	0.2522
Menopausal-ER	RAF1	Median WTS(TPM) Expression	0.04	0.0005	3.3243	Mann-Whitney U	1.1521999999999999	0.2043
Menopausal-ER	TBL2	Median WTS(TPM) Expression	0.0402	0.0005	3.3199	Mann-Whitney U	1.157	0.2104
Menopausal-ER	STT3A	Median WTS(TPM) Expression	0.0404	0.0005	3.3167	Mann-Whitney U	1.2042999999999999	0.2682
Menopausal-ER	CBLB	Median WTS(TPM) Expression	0.0406	0.0005	3.3135	Mann-Whitney U	1.2168000000000001	0.2831
Menopausal-ER	SETD5	Median WTS(TPM) Expression	0.0406	0.0005	3.3123	Mann-Whitney U	1.1459999999999999	0.1966
Menopausal-ER	VILL	Median WTS(TPM) Expression	0.0409	0.0005	3.3079	Mann-Whitney U	1.2588999999999999	0.3321
Menopausal-ER	UPK3B	Median WTS(TPM) Expression	0.0421	0.0005	3.2938	Mann-Whitney U	1.268	0.3425
Menopausal-ER	LILRB3	Median WTS(TPM) Expression	0.0422	0.0005	3.2917	Mann-Whitney U	1.2477	0.3192
Menopausal-ER	TMEM230	Median WTS(TPM) Expression	0.0423	0.0005	3.2894	Mann-Whitney U	1.0951	0.1311
Menopausal-ER	TBPL2	Median WTS(TPM) Expression	0.0424	0.0005	3.2885	Mann-Whitney U	0.64080000000000004	-0.6421
Menopausal-ER	WSB2	Median WTS(TPM) Expression	0.0426	0.0005	3.2857	Mann-Whitney U	1.1865000000000001	0.2467
Menopausal-ER	DLEC1	Median WTS(TPM) Expression	0.0428	0.0005	3.2809	Mann-Whitney U	1.2202999999999999	0.2873
Menopausal-ER	TPCN1	Median WTS(TPM) Expression	0.043	0.0005	3.2782	Mann-Whitney U	1.1468	0.1976
Menopausal-ER	SLC25A44	Median WTS(TPM) Expression	0.0434	0.0005	3.2726	Mann-Whitney U	1.1257999999999999	0.171
Menopausal-ER	LIME1	Median WTS(TPM) Expression	0.0435	0.0005	3.2712	Mann-Whitney U	1.145	0.1954
Menopausal-ER	CARS2	Median WTS(TPM) Expression	0.0435	0.0005	3.2704	Mann-Whitney U	1.1915	0.2528
Menopausal-ER	RNH1	Median WTS(TPM) Expression	0.0435	0.0005	3.2683	Mann-Whitney U	1.1382000000000001	0.1868
Menopausal-ER	CCR7	Median WTS(TPM) Expression	0.0435	0.0005	3.2681	Mann-Whitney U	1.339	0.4212
Menopausal-ER	FGFBP3	Median WTS(TPM) Expression	0.0439	0.0005	3.2632	Mann-Whitney U	0.80630000000000002	-0.3106
Menopausal-ER	ANKRD36	Median WTS(TPM) Expression	0.0442	0.0006	3.2593	Mann-Whitney U	1.1819	0.2411
Menopausal-ER	CXCR5	Median WTS(TPM) Expression	0.0448	0.0006	3.2465	Mann-Whitney U	1.2899	0.3672
Menopausal-ER	CRYGS	Median WTS(TPM) Expression	0.045	0.0006	3.2445	Mann-Whitney U	1.1787000000000001	0.2372
Menopausal-ER	WIPF3	Median WTS(TPM) Expression	0.0456	0.0006	3.2357	Mann-Whitney U	1.2155	0.2816
Menopausal-ER	EYA3	Median WTS(TPM) Expression	0.0459	0.0006	3.2322	Mann-Whitney U	1.1982999999999999	0.261
Menopausal-ER	MON2	Median WTS(TPM) Expression	0.0463	0.0006	3.2276	Mann-Whitney U	1.1355999999999999	0.1835
Menopausal-ER	MAP1S	Median WTS(TPM) Expression	0.0465	0.0006	3.2252	Mann-Whitney U	1.1850000000000001	0.2448
Menopausal-ER	DOCK10	Median WTS(TPM) Expression	0.0472	0.0006	3.2165	Mann-Whitney U	1.3126	0.3924
Menopausal-ER	CARD16	Median WTS(TPM) Expression	0.048	0.0006	3.2069	Mann-Whitney U	1.1880999999999999	0.2486
Menopausal-ER	ITM2B	Median WTS(TPM) Expression	0.0485	0.0006	3.2004	Mann-Whitney U	1.2002999999999999	0.2634
Menopausal-ER	C19orf53	Median WTS(TPM) Expression	0.0485	0.0006	3.1995	Mann-Whitney U	1.1124000000000001	0.1537
Menopausal-ER	TAMM41	Median WTS(TPM) Expression	0.049	0.0006	3.1925	Mann-Whitney U	1.1531	0.2055
Menopausal-ER	PARP6	Median WTS(TPM) Expression	0.049	0.0006	3.1923	Mann-Whitney U	1.1794	0.238
Menopausal-ER	SPINT1	Median WTS(TPM) Expression	0.0492	0.0006	3.188	Mann-Whitney U	1.1339999999999999	0.1814
Menopausal-ER	TBC1D14	Median WTS(TPM) Expression	0.0492	0.0007	3.1865	Mann-Whitney U	1.2017	0.2651
Menopausal-ER	ZNF710	Median WTS(TPM) Expression	0.0493	0.0007	3.1846	Mann-Whitney U	1.1489	0.2002
Menopausal-ER	NISCH	Median WTS(TPM) Expression	0.0493	0.0007	3.1839	Mann-Whitney U	1.1322000000000001	0.1791
Menopausal-ER	NFE2L3	Median WTS(TPM) Expression	0.0498	0.0007	3.1772	Mann-Whitney U	1.1866000000000001	0.2469
Menopausal-ER	WAS	Median WTS(TPM) Expression	0.0503	0.0007	3.1715	Mann-Whitney U	1.2145999999999999	0.2805
Menopausal-ER	PSMA2	Median WTS(TPM) Expression	0.0503	0.0007	3.1712	Mann-Whitney U	1.1732	0.2304
Menopausal-ER	MXRA7	Median WTS(TPM) Expression	0.0507	0.0007	3.1669	Mann-Whitney U	0.84860000000000002	-0.2369
Menopausal-ER	UCP2	Median WTS(TPM) Expression	0.0507	0.0007	3.1662	Mann-Whitney U	1.2264999999999999	0.2945
Menopausal-ER	TPP1	Median WTS(TPM) Expression	0.0511	0.0007	3.1617	Mann-Whitney U	1.2070000000000001	0.2715
Menopausal-ER	NPAT	Median WTS(TPM) Expression	0.0513	0.0007	3.1595	Mann-Whitney U	1.2210000000000001	0.288
Menopausal-ER	TAPBPL	Median WTS(TPM) Expression	0.0515	0.0007	3.1572	Mann-Whitney U	1.1763999999999999	0.2344
Menopausal-ER	GATAD1	Median WTS(TPM) Expression	0.0519	0.0007	3.1505	Mann-Whitney U	1.1504000000000001	0.2022
Menopausal-ER	DDX56	Median WTS(TPM) Expression	0.0521	0.0007	3.1476	Mann-Whitney U	1.1564000000000001	0.2096
Menopausal-ER	GPR89B	Median WTS(TPM) Expression	0.0522	0.0007	3.1467	Mann-Whitney U	1.1763999999999999	0.2344
Menopausal-ER	SOX11	Median WTS(TPM) Expression	0.0525	0.0007	3.1405	Mann-Whitney U	0.72419999999999995	-0.4656
Menopausal-ER	NIT1	Median WTS(TPM) Expression	0.0526	0.0007	3.1388	Mann-Whitney U	1.1420999999999999	0.1917
Menopausal-ER	VIP	Median WTS(TPM) Expression	0.0527	0.0007	3.1376	Mann-Whitney U	1.518	0.6021
Menopausal-ER	DDX10	Median WTS(TPM) Expression	0.0527	0.0007	3.1363	Mann-Whitney U	1.1521999999999999	0.2044
Menopausal-ER	ADPGK	Median WTS(TPM) Expression	0.0527	0.0007	3.1357	Mann-Whitney U	1.1856	0.2456
Menopausal-ER	RASSF1	Median WTS(TPM) Expression	0.0527	0.0007	3.1355	Mann-Whitney U	1.1404000000000001	0.1895
Menopausal-ER	ACSS1	Median WTS(TPM) Expression	0.0527	0.0007	3.1341	Mann-Whitney U	1.1958	0.2579
Menopausal-ER	WDR77	Median WTS(TPM) Expression	0.0527	0.0007	3.1329	Mann-Whitney U	1.1704000000000001	0.227
Menopausal-ER	ZXDC	Median WTS(TPM) Expression	0.0527	0.0007	3.132	Mann-Whitney U	1.1147	0.1566
Menopausal-ER	ARHGEF18	Median WTS(TPM) Expression	0.0528	0.0007	3.1306	Mann-Whitney U	1.0995999999999999	0.137
Menopausal-ER	MOB3A	Median WTS(TPM) Expression	0.0533	0.0008	3.1234	Mann-Whitney U	1.1275999999999999	0.1732
Menopausal-ER	NHEJ1	Median WTS(TPM) Expression	0.0536	0.0008	3.1206	Mann-Whitney U	1.2033	0.267
Menopausal-ER	COQ4	Median WTS(TPM) Expression	0.0536	0.0008	3.1196	Mann-Whitney U	1.1347	0.1823
Menopausal-ER	MYH2	Median WTS(TPM) Expression	0.0543	0.0008	3.1119	Mann-Whitney U	0.65780000000000005	-0.6043
Menopausal-ER	BAP1	Median WTS(TPM) Expression	0.055	0.0008	3.1047	Mann-Whitney U	1.1289	0.1749
Menopausal-ER	LZTFL1	Median WTS(TPM) Expression	0.0551	0.0008	3.1033	Mann-Whitney U	1.1608000000000001	0.2151
Menopausal-ER	SORL1	Median WTS(TPM) Expression	0.0552	0.0008	3.1019	Mann-Whitney U	1.1853	0.2453
Menopausal-ER	PABPN1	Median WTS(TPM) Expression	0.0555	0.0008	3.0993	Mann-Whitney U	1.1912	0.2524
Menopausal-ER	RPL39	Median WTS(TPM) Expression	0.0555	0.0008	3.0981	Mann-Whitney U	1.1135999999999999	0.1552
Menopausal-ER	MOB2	Median WTS(TPM) Expression	0.0563	0.0008	3.0913	Mann-Whitney U	1.1471	0.198
Menopausal-ER	FBL	Median WTS(TPM) Expression	0.0565	0.0008	3.0887	Mann-Whitney U	1.1623000000000001	0.217
Menopausal-ER	HAUS4	Median WTS(TPM) Expression	0.0569	0.0008	3.0847	Mann-Whitney U	1.2018	0.2652
Menopausal-ER	CAD	Median WTS(TPM) Expression	0.0575	0.0008	3.0774	Mann-Whitney U	1.1688000000000001	0.225
Menopausal-ER	WBP1	Median WTS(TPM) Expression	0.0575	0.0008	3.0771	Mann-Whitney U	1.1327	0.1797
Menopausal-ER	PPDPF	Median WTS(TPM) Expression	0.0577	0.0008	3.075	Mann-Whitney U	1.1573	0.2107
Menopausal-ER	PRRT2	Median WTS(TPM) Expression	0.0581	0.0009	3.0689	Mann-Whitney U	1.2202999999999999	0.2872
Menopausal-ER	RPS29	Median WTS(TPM) Expression	0.0586	0.0009	3.0623	Mann-Whitney U	0.86780000000000002	-0.2045
Menopausal-ER	RGS19	Median WTS(TPM) Expression	0.0586	0.0009	3.0609	Mann-Whitney U	1.1772	0.2353
Menopausal-ER	SLC19A2	Median WTS(TPM) Expression	0.0587	0.0009	3.0602	Mann-Whitney U	1.1828000000000001	0.2422
Menopausal-ER	ST6GAL1	Median WTS(TPM) Expression	0.0593	0.0009	3.0539	Mann-Whitney U	1.2552000000000001	0.3279
Menopausal-ER	CDC25B	Median WTS(TPM) Expression	0.0594	0.0009	3.0527	Mann-Whitney U	1.2191000000000001	0.2859
Menopausal-ER	TBRG1	Median WTS(TPM) Expression	0.0598	0.0009	3.0476	Mann-Whitney U	1.1395999999999999	0.1886
Menopausal-ER	MLLT6	Median WTS(TPM) Expression	0.0599	0.0009	3.0464	Mann-Whitney U	1.2185999999999999	0.2853
Menopausal-ER	NADSYN1	Median WTS(TPM) Expression	0.0604	0.0009	3.0417	Mann-Whitney U	1.1460999999999999	0.1967
Menopausal-ER	FAM178B	Median WTS(TPM) Expression	0.0609	0.0009	3.0377	Mann-Whitney U	0.75160000000000005	-0.4119
Menopausal-ER	LIPA	Median WTS(TPM) Expression	0.061	0.0009	3.0363	Mann-Whitney U	1.2370000000000001	0.3068
Menopausal-ER	DIMT1	Median WTS(TPM) Expression	0.0612	0.0009	3.0338	Mann-Whitney U	1.1831	0.2426
Menopausal-ER	NDUFB11	Median WTS(TPM) Expression	0.0612	0.0009	3.0328	Mann-Whitney U	1.1160000000000001	0.1583
Menopausal-ER	CYP27A1	Median WTS(TPM) Expression	0.0615	0.0009	3.0261	Mann-Whitney U	1.29	0.3674
Menopausal-ER	NSMAF	Median WTS(TPM) Expression	0.0615	0.0009	3.0258	Mann-Whitney U	1.1588000000000001	0.2126
Menopausal-ER	PECAM1	Median WTS(TPM) Expression	0.0615	0.0009	3.0258	Mann-Whitney U	1.1952	0.2572
Menopausal-ER	CGGBP1	Median WTS(TPM) Expression	0.0615	0.0009	3.0254	Mann-Whitney U	1.1286	0.1745
Menopausal-ER	ZNFX1	Median WTS(TPM) Expression	0.0615	0.0009	3.0249	Mann-Whitney U	1.1420999999999999	0.1917
Menopausal-ER	DNAJC4	Median WTS(TPM) Expression	0.0615	0.0009	3.0235	Mann-Whitney U	1.1910000000000001	0.2522
Menopausal-ER	BTG1	Median WTS(TPM) Expression	0.0615	0.0009	3.0233	Mann-Whitney U	1.169	0.2253
Menopausal-ER	ZFAND6	Median WTS(TPM) Expression	0.0615	0.0009	3.0228	Mann-Whitney U	1.1614	0.2159
Menopausal-ER	INTS3	Median WTS(TPM) Expression	0.0616	0.001	3.0217	Mann-Whitney U	1.1780999999999999	0.2365
Menopausal-ER	NEDD8-MDP1	Median WTS(TPM) Expression	0.0626	0.001	3.013	Mann-Whitney U	1.3281000000000001	0.4094
Menopausal-ER	PTPN23	Median WTS(TPM) Expression	0.0627	0.001	3.0116	Mann-Whitney U	1.2003999999999999	0.2635
Menopausal-ER	CTC1	Median WTS(TPM) Expression	0.0627	0.001	3.0112	Mann-Whitney U	1.1597	0.2137
Menopausal-ER	SPG11	Median WTS(TPM) Expression	0.0631	0.001	3.0084	Mann-Whitney U	1.1392	0.188
Menopausal-ER	UBE2Q1	Median WTS(TPM) Expression	0.0631	0.001	3.0063	Mann-Whitney U	1.1807000000000001	0.2396
Menopausal-ER	DHX57	Median WTS(TPM) Expression	0.0632	0.001	3.0054	Mann-Whitney U	1.1721999999999999	0.2292
Menopausal-ER	BCL9L	Median WTS(TPM) Expression	0.0632	0.001	3.0049	Mann-Whitney U	0.82740000000000002	-0.2733
Menopausal-ER	PNPLA2	Median WTS(TPM) Expression	0.0632	0.001	3.0035	Mann-Whitney U	1.2184999999999999	0.2851
Menopausal-ER	ABCC6	Median WTS(TPM) Expression	0.0639	0.001	2.9979	Mann-Whitney U	1.4827999999999999	0.5683
Menopausal-ER	NR1H3	Median WTS(TPM) Expression	0.0643	0.001	2.9947	Mann-Whitney U	1.1917	0.253
Menopausal-ER	ERGIC1	Median WTS(TPM) Expression	0.0644	0.001	2.9924	Mann-Whitney U	1.1972	0.2596
Menopausal-ER	PLA2G6	Median WTS(TPM) Expression	0.0662	0.0011	2.9782	Mann-Whitney U	1.2302999999999999	0.299
Menopausal-ER	RAPGEF1	Median WTS(TPM) Expression	0.0662	0.0011	2.9771	Mann-Whitney U	1.1469	0.1978
Menopausal-ER	APBB3	Median WTS(TPM) Expression	0.0665	0.0011	2.9743	Mann-Whitney U	1.1981999999999999	0.2608
Menopausal-ER	MPRIP	Median WTS(TPM) Expression	0.0665	0.0011	2.9741	Mann-Whitney U	1.1856	0.2456
Menopausal-ER	ZMIZ2	Median WTS(TPM) Expression	0.0665	0.0011	2.9734	Mann-Whitney U	1.1656	0.221
Menopausal-ER	ATP6V0E1	Median WTS(TPM) Expression	0.0665	0.0011	2.9734	Mann-Whitney U	1.1641999999999999	0.2193
Menopausal-ER	NUP210	Median WTS(TPM) Expression	0.0669	0.0011	2.9688	Mann-Whitney U	1.1772	0.2354
Menopausal-ER	ANAPC4	Median WTS(TPM) Expression	0.0669	0.0011	2.9688	Mann-Whitney U	1.1659999999999999	0.2215
Menopausal-ER	HVCN1	Median WTS(TPM) Expression	0.0669	0.0011	2.968	Mann-Whitney U	1.1621999999999999	0.2169
Menopausal-ER	CCNH	Median WTS(TPM) Expression	0.0669	0.0011	2.9678	Mann-Whitney U	1.1276999999999999	0.1734
Menopausal-ER	CD81	Median WTS(TPM) Expression	0.0673	0.0011	2.9648	Mann-Whitney U	1.1252	0.1702
Menopausal-ER	SNX33	Median WTS(TPM) Expression	0.0675	0.0011	2.9628	Mann-Whitney U	1.1129	0.1543
Menopausal-ER	TMED4	Median WTS(TPM) Expression	0.07	0.0011	2.942	Mann-Whitney U	1.155	0.2079
Menopausal-ER	CSRNP1	Median WTS(TPM) Expression	0.0708	0.0012	2.9356	Mann-Whitney U	1.1721999999999999	0.2293
Menopausal-ER	ATM	Median WTS(TPM) Expression	0.0713	0.0012	2.9317	Mann-Whitney U	1.1108	0.1516
Menopausal-ER	CPPED1	Median WTS(TPM) Expression	0.0714	0.0012	2.931	Mann-Whitney U	1.2159	0.2821
Menopausal-ER	GTF3C5	Median WTS(TPM) Expression	0.0714	0.0012	2.9303	Mann-Whitney U	1.1513	0.2033
Menopausal-ER	TMEM39B	Median WTS(TPM) Expression	0.0718	0.0012	2.9271	Mann-Whitney U	1.1693	0.2256
Menopausal-ER	TMEM185B	Median WTS(TPM) Expression	0.0722	0.0012	2.9235	Mann-Whitney U	1.1375	0.1859
Menopausal-ER	ATIC	Median WTS(TPM) Expression	0.0725	0.0012	2.9212	Mann-Whitney U	1.1116999999999999	0.1528
Menopausal-ER	AOAH	Median WTS(TPM) Expression	0.0726	0.0012	2.9196	Mann-Whitney U	1.2202999999999999	0.2872
Menopausal-ER	FAM149B1	Median WTS(TPM) Expression	0.073	0.0012	2.9157	Mann-Whitney U	1.1566000000000001	0.2098
Menopausal-ER	DHX34	Median WTS(TPM) Expression	0.073	0.0012	2.9157	Mann-Whitney U	1.1121000000000001	0.1533
Menopausal-ER	DNAJC1	Median WTS(TPM) Expression	0.0734	0.0012	2.9122	Mann-Whitney U	1.2062999999999999	0.2706
Menopausal-ER	CPOX	Median WTS(TPM) Expression	0.0734	0.0012	2.9106	Mann-Whitney U	1.1359999999999999	0.184
Menopausal-ER	L3MBTL1	Median WTS(TPM) Expression	0.0742	0.0012	2.9038	Mann-Whitney U	1.2709999999999999	0.3459
Menopausal-ER	PI4KB	Median WTS(TPM) Expression	0.0742	0.0013	2.9029	Mann-Whitney U	1.1787000000000001	0.2372
Menopausal-ER	OGG1	Median WTS(TPM) Expression	0.0747	0.0013	2.8994	Mann-Whitney U	1.1564000000000001	0.2096
Menopausal-ER	ZNF687	Median WTS(TPM) Expression	0.075	0.0013	2.896	Mann-Whitney U	1.1289	0.1749
Menopausal-ER	KDM6A	Median WTS(TPM) Expression	0.075	0.0013	2.8947	Mann-Whitney U	1.1539999999999999	0.2066
Menopausal-ER	EBLN2	Median WTS(TPM) Expression	0.0754	0.0013	2.8921	Mann-Whitney U	1.1415	0.1909
Menopausal-ER	ANKRD44	Median WTS(TPM) Expression	0.0763	0.0013	2.8855	Mann-Whitney U	1.1718	0.2287
Menopausal-ER	PRDX2	Median WTS(TPM) Expression	0.0763	0.0013	2.8844	Mann-Whitney U	1.0988	0.1359
Menopausal-ER	TCEA2	Median WTS(TPM) Expression	0.0763	0.0013	2.8837	Mann-Whitney U	1.1914	0.2527
Menopausal-ER	MYH7B	Median WTS(TPM) Expression	0.077	0.0013	2.8787	Mann-Whitney U	1.1734	0.2307
Menopausal-ER	SYS1	Median WTS(TPM) Expression	0.0771	0.0013	2.878	Mann-Whitney U	1.1452	0.1956
Menopausal-ER	FDXACB1	Median WTS(TPM) Expression	0.0778	0.0013	2.8722	Mann-Whitney U	1.1991000000000001	0.262
Menopausal-ER	HMGN2	Median WTS(TPM) Expression	0.0787	0.0014	2.8626	Mann-Whitney U	1.0789	0.1096
Menopausal-ER	LMBR1L	Median WTS(TPM) Expression	0.0788	0.0014	2.8603	Mann-Whitney U	1.1041000000000001	0.1428
Menopausal-ER	SLC38A10	Median WTS(TPM) Expression	0.0788	0.0014	2.8599	Mann-Whitney U	1.1185	0.1615
Menopausal-ER	PHOX2B	Median WTS(TPM) Expression	0.0789	0.0014	2.8587	Mann-Whitney U	0	-4.6014
Menopausal-ER	EIF1	Median WTS(TPM) Expression	0.0793	0.0014	2.8556	Mann-Whitney U	1.1474	0.1984
Menopausal-ER	IFITM1	Median WTS(TPM) Expression	0.0797	0.0014	2.8529	Mann-Whitney U	1.3185	0.3989
Menopausal-ER	GIT2	Median WTS(TPM) Expression	0.0797	0.0014	2.8515	Mann-Whitney U	1.1254999999999999	0.1706
Menopausal-ER	SF3A2	Median WTS(TPM) Expression	0.0797	0.0014	2.8508	Mann-Whitney U	1.1548	0.2076
Menopausal-ER	EARS2	Median WTS(TPM) Expression	0.0799	0.0014	2.8488	Mann-Whitney U	1.1780999999999999	0.2364
Menopausal-ER	PHYHD1	Median WTS(TPM) Expression	0.0799	0.0014	2.8477	Mann-Whitney U	1.3506	0.4336
Menopausal-ER	RB1	Median WTS(TPM) Expression	0.0799	0.0014	2.8474	Mann-Whitney U	1.2168000000000001	0.2831
Menopausal-ER	CORT	Median WTS(TPM) Expression	0.0805	0.0014	2.8428	Mann-Whitney U	1.3874	0.4724
Menopausal-ER	SNUPN	Median WTS(TPM) Expression	0.0806	0.0014	2.8418	Mann-Whitney U	1.1131	0.1545
Menopausal-ER	TTLL4	Median WTS(TPM) Expression	0.0821	0.0015	2.8321	Mann-Whitney U	1.1981999999999999	0.2609
Menopausal-ER	NLRC5	Median WTS(TPM) Expression	0.0821	0.0015	2.8316	Mann-Whitney U	1.1924999999999999	0.2539
Menopausal-ER	AP2S1	Median WTS(TPM) Expression	0.083	0.0015	2.8253	Mann-Whitney U	1.1238999999999999	0.1685
Menopausal-ER	KANK4	Median WTS(TPM) Expression	0.0834	0.0015	2.8224	Mann-Whitney U	0.6361	-0.6526
Menopausal-ER	CNOT3	Median WTS(TPM) Expression	0.0834	0.0015	2.8213	Mann-Whitney U	1.0826	0.1146
Menopausal-ER	IDH3B	Median WTS(TPM) Expression	0.0837	0.0015	2.8193	Mann-Whitney U	1.1234999999999999	0.1681
Menopausal-ER	YIPF3	Median WTS(TPM) Expression	0.0847	0.0015	2.8139	Mann-Whitney U	1.1499999999999999	0.2017
Menopausal-ER	CDIPT	Median WTS(TPM) Expression	0.0847	0.0015	2.8132	Mann-Whitney U	1.167	0.2228
Menopausal-ER	SSR2	Median WTS(TPM) Expression	0.0853	0.0016	2.8087	Mann-Whitney U	1.1365000000000001	0.1846
Menopausal-ER	PLXNB2	Median WTS(TPM) Expression	0.0859	0.0016	2.804	Mann-Whitney U	1.1356999999999999	0.1836
Menopausal-ER	DENND1A	Median WTS(TPM) Expression	0.0859	0.0016	2.8038	Mann-Whitney U	1.1472	0.1981
Menopausal-ER	SFXN2	Median WTS(TPM) Expression	0.0862	0.0016	2.8006	Mann-Whitney U	1.2254	0.2932
Menopausal-ER	BAX	Median WTS(TPM) Expression	0.0865	0.0016	2.7982	Mann-Whitney U	1.1467000000000001	0.1975
Menopausal-ER	LIPH	Median WTS(TPM) Expression	0.0865	0.0016	2.7975	Mann-Whitney U	1.1944999999999999	0.2564
Menopausal-ER	ZNF581	Median WTS(TPM) Expression	0.0868	0.0016	2.7955	Mann-Whitney U	1.1273	0.1729
Menopausal-ER	BCS1L	Median WTS(TPM) Expression	0.0871	0.0016	2.7935	Mann-Whitney U	1.1209	0.1647
Menopausal-ER	MAPRE2	Median WTS(TPM) Expression	0.0871	0.0016	2.793	Mann-Whitney U	1.1396999999999999	0.1886
Menopausal-ER	GNPDA1	Median WTS(TPM) Expression	0.0878	0.0016	2.7883	Mann-Whitney U	1.1572	0.2106
Menopausal-ER	AGAP9	Median WTS(TPM) Expression	0.0882	0.0016	2.7856	Mann-Whitney U	1.2011000000000001	0.2643
Menopausal-ER	USP39	Median WTS(TPM) Expression	0.0882	0.0016	2.7852	Mann-Whitney U	1.149	0.2004
Menopausal-ER	CTSC	Median WTS(TPM) Expression	0.0882	0.0016	2.785	Mann-Whitney U	1.1788000000000001	0.2374
Menopausal-ER	GRINA	Median WTS(TPM) Expression	0.0884	0.0016	2.7829	Mann-Whitney U	1.1455	0.1959
Menopausal-ER	MTHFR	Median WTS(TPM) Expression	0.0884	0.0017	2.7825	Mann-Whitney U	1.1133999999999999	0.155
Menopausal-ER	ELK1	Median WTS(TPM) Expression	0.0892	0.0017	2.7778	Mann-Whitney U	1.1285000000000001	0.1745
Menopausal-ER	ORAI2	Median WTS(TPM) Expression	0.0895	0.0017	2.774	Mann-Whitney U	1.1555	0.2085
Menopausal-ER	TMED7	Median WTS(TPM) Expression	0.0903	0.0017	2.7691	Mann-Whitney U	1.1254	0.1705
Menopausal-ER	MTA1	Median WTS(TPM) Expression	0.0906	0.0017	2.7662	Mann-Whitney U	1.1491	0.2005
Menopausal-ER	NUP214	Median WTS(TPM) Expression	0.0906	0.0017	2.7653	Mann-Whitney U	1.1068	0.1464
Menopausal-ER	CDX2	Median WTS(TPM) Expression	0.0906	0.0017	2.7648	Mann-Whitney U	0.62370000000000003	-0.6812
Menopausal-ER	GANC	Median WTS(TPM) Expression	0.0906	0.0017	2.7644	Mann-Whitney U	1.1285000000000001	0.1744
Menopausal-ER	DBNDD2	Median WTS(TPM) Expression	0.0906	0.0017	2.7642	Mann-Whitney U	1.2395	0.3098
Menopausal-ER	TAPBP	Median WTS(TPM) Expression	0.0906	0.0017	2.764	Mann-Whitney U	1.1952	0.2573
Menopausal-ER	CBX3	Median WTS(TPM) Expression	0.0908	0.0017	2.7615	Mann-Whitney U	1.1197999999999999	0.1633
Menopausal-ER	APOBEC3F	Median WTS(TPM) Expression	0.0909	0.0017	2.7607	Mann-Whitney U	1.2081	0.2727
Menopausal-ER	WDR45	Median WTS(TPM) Expression	0.0912	0.0017	2.7591	Mann-Whitney U	1.1499999999999999	0.2016
Menopausal-ER	ANXA2	Median WTS(TPM) Expression	0.0919	0.0018	2.7553	Mann-Whitney U	1.1408	0.19
Menopausal-ER	CCDC115	Median WTS(TPM) Expression	0.0919	0.0018	2.7549	Mann-Whitney U	1.212	0.2774
Menopausal-ER	ZNF775	Median WTS(TPM) Expression	0.0919	0.0018	2.7542	Mann-Whitney U	1.2016	0.2649
Menopausal-ER	F8A2	Median WTS(TPM) Expression	0.0921	0.0018	2.7526	Mann-Whitney U	0.71909999999999996	-0.4758
Menopausal-ER	ARRDC1	Median WTS(TPM) Expression	0.0921	0.0018	2.7518	Mann-Whitney U	1.1305000000000001	0.177
Menopausal-ER	MYC	Median WTS(TPM) Expression	0.0922	0.0018	2.7504	Mann-Whitney U	1.3148	0.3948
Menopausal-ER	TBC1D3	Median WTS(TPM) Expression	0.0924	0.0018	2.7472	Mann-Whitney U	1.2843	0.361
Menopausal-ER	ZNF592	Median WTS(TPM) Expression	0.0924	0.0018	2.7458	Mann-Whitney U	1.1303000000000001	0.1767
Menopausal-ER	UFSP1	Median WTS(TPM) Expression	0.0924	0.0018	2.7455	Mann-Whitney U	1.2674000000000001	0.3419
Menopausal-ER	GCFC2	Median WTS(TPM) Expression	0.0924	0.0018	2.7449	Mann-Whitney U	1.1809000000000001	0.2399
Menopausal-ER	GPR75	Median WTS(TPM) Expression	0.0924	0.0018	2.7443	Mann-Whitney U	1.2043999999999999	0.2684
Menopausal-ER	MYH13	Median WTS(TPM) Expression	0.0948	0.0019	2.7298	Mann-Whitney U	0.5827	-0.7792
Menopausal-ER	VSIG2	Median WTS(TPM) Expression	0.0949	0.0019	2.729	Mann-Whitney U	1.4985999999999999	0.5836
Menopausal-ER	ELAC2	Median WTS(TPM) Expression	0.0956	0.0019	2.7236	Mann-Whitney U	1.1122000000000001	0.1534
Menopausal-ER	CHIC2	Median WTS(TPM) Expression	0.0965	0.0019	2.7174	Mann-Whitney U	1.1124000000000001	0.1536
Menopausal-ER	TMEM150B	Median WTS(TPM) Expression	0.0973	0.0019	2.713	Mann-Whitney U	1.2716000000000001	0.3466
Menopausal-ER	KLF13	Median WTS(TPM) Expression	0.0974	0.0019	2.7117	Mann-Whitney U	1.1752	0.2329
Menopausal-ER	FZR1	Median WTS(TPM) Expression	0.0974	0.0019	2.7115	Mann-Whitney U	1.1297999999999999	0.1761
Menopausal-ER	ZNF526	Median WTS(TPM) Expression	0.0976	0.002	2.7091	Mann-Whitney U	1.1217999999999999	0.1658
Menopausal-ER	ZNF513	Median WTS(TPM) Expression	0.0977	0.002	2.7071	Mann-Whitney U	1.1353	0.183
Menopausal-ER	GABARAP	Median WTS(TPM) Expression	0.0981	0.002	2.7044	Mann-Whitney U	1.1323000000000001	0.1793
Menopausal-ER	XPO7	Median WTS(TPM) Expression	0.099	0.002	2.6976	Mann-Whitney U	1.1899	0.2509
Menopausal-ER	AJUBA	Median WTS(TPM) Expression	0.099	0.002	2.6974	Mann-Whitney U	1.2403	0.3107
Menopausal-ER	LST1	Median WTS(TPM) Expression	0.0997	0.002	2.6926	Mann-Whitney U	1.2163999999999999	0.2826
Menopausal-ER	MAU2	Median WTS(TPM) Expression	0.0997	0.002	2.6926	Mann-Whitney U	1.0749	0.1042
Menopausal-ER	MMEL1	Median WTS(TPM) Expression	0.0998	0.002	2.6919	Mann-Whitney U	1.1928000000000001	0.2544
Menopausal-ER	MBNL1	Median WTS(TPM) Expression	0.1001	0.002	2.6899	Mann-Whitney U	1.1328	0.1798
Menopausal-ER	NIPAL3	Median WTS(TPM) Expression	0.1003	0.002	2.6886	Mann-Whitney U	1.1493	0.2007
Menopausal-ER	CSK	Median WTS(TPM) Expression	0.1003	0.0021	2.6862	Mann-Whitney U	1.1729000000000001	0.2301
Menopausal-ER	ALCAM	Median WTS(TPM) Expression	0.1003	0.0021	2.6862	Mann-Whitney U	1.2361	0.3058
Menopausal-ER	MRI1	Median WTS(TPM) Expression	0.1008	0.0021	2.6836	Mann-Whitney U	1.1264000000000001	0.1718
Menopausal-ER	ETNK1	Median WTS(TPM) Expression	0.1009	0.0021	2.6825	Mann-Whitney U	1.1623000000000001	0.217
Menopausal-ER	TRDN	Median WTS(TPM) Expression	0.1009	0.0021	2.6823	Mann-Whitney U	0.59809999999999997	-0.7415
Menopausal-ER	ADCY3	Median WTS(TPM) Expression	0.1018	0.0021	2.6772	Mann-Whitney U	1.2057	0.2699
Menopausal-ER	TCN2	Median WTS(TPM) Expression	0.1019	0.0021	2.6761	Mann-Whitney U	1.181	0.24
Menopausal-ER	PDCD7	Median WTS(TPM) Expression	0.1019	0.0021	2.6761	Mann-Whitney U	1.1585000000000001	0.2123
Menopausal-ER	MED25	Median WTS(TPM) Expression	0.102	0.0021	2.6748	Mann-Whitney U	1.1229	0.1672
Menopausal-ER	MARVELD1	Median WTS(TPM) Expression	0.1029	0.0021	2.67	Mann-Whitney U	1.1896	0.2505
Menopausal-ER	FCGR3A	Median WTS(TPM) Expression	0.1031	0.0021	2.6676	Mann-Whitney U	1.1926000000000001	0.2542
Menopausal-ER	NOXO1	Median WTS(TPM) Expression	0.1031	0.0022	2.6673	Mann-Whitney U	1.6798999999999999	0.7484
Menopausal-ER	RABGGTA	Median WTS(TPM) Expression	0.1036	0.0022	2.6649	Mann-Whitney U	1.1627000000000001	0.2175
Menopausal-ER	PCYOX1L	Median WTS(TPM) Expression	0.1042	0.0022	2.6612	Mann-Whitney U	1.1126	0.154
Menopausal-ER	HPS1	Median WTS(TPM) Expression	0.1043	0.0022	2.6604	Mann-Whitney U	1.1356999999999999	0.1835
Menopausal-ER	PPIP5K1	Median WTS(TPM) Expression	0.1043	0.0022	2.6599	Mann-Whitney U	1.1262000000000001	0.1714
Menopausal-ER	GJB2	Median WTS(TPM) Expression	0.1044	0.0022	2.659	Mann-Whitney U	0.6099	-0.7133
Menopausal-ER	PLXNB1	Median WTS(TPM) Expression	0.1044	0.0022	2.6586	Mann-Whitney U	1.2061999999999999	0.2704
Menopausal-ER	TBC1D15	Median WTS(TPM) Expression	0.1045	0.0022	2.6573	Mann-Whitney U	1.1951000000000001	0.2572
Menopausal-ER	PEX16	Median WTS(TPM) Expression	0.1045	0.0022	2.6571	Mann-Whitney U	1.0906	0.1251
Menopausal-ER	EMCN	Median WTS(TPM) Expression	0.1046	0.0022	2.656	Mann-Whitney U	1.2548999999999999	0.3276
Menopausal-ER	BRAT1	Median WTS(TPM) Expression	0.1046	0.0022	2.6547	Mann-Whitney U	1.1024	0.1406
Menopausal-ER	ATG9A	Median WTS(TPM) Expression	0.1046	0.0022	2.6543	Mann-Whitney U	1.1507000000000001	0.2025
Menopausal-ER	ICAM2	Median WTS(TPM) Expression	0.1046	0.0022	2.653	Mann-Whitney U	1.2452000000000001	0.3163
Menopausal-ER	NOB1	Median WTS(TPM) Expression	0.1046	0.0022	2.6527	Mann-Whitney U	1.1121000000000001	0.1533
Menopausal-ER	C5orf47	Median WTS(TPM) Expression	0.1057	0.0023	2.6452	Mann-Whitney U	0.33210000000000001	-1.5905
Menopausal-ER	ARHGAP1	Median WTS(TPM) Expression	0.1057	0.0023	2.6442	Mann-Whitney U	1.0987	0.1359
Menopausal-ER	FBXO42	Median WTS(TPM) Expression	0.1061	0.0023	2.6416	Mann-Whitney U	1.1468	0.1976
Menopausal-ER	MAPK1IP1L	Median WTS(TPM) Expression	0.1065	0.0023	2.6384	Mann-Whitney U	1.1653	0.2207
Menopausal-ER	TMEM209	Median WTS(TPM) Expression	0.1066	0.0023	2.6364	Mann-Whitney U	1.1435	0.1934
Menopausal-ER	NUMA1	Median WTS(TPM) Expression	0.1068	0.0023	2.6338	Mann-Whitney U	1.1681999999999999	0.2243
Menopausal-ER	GNPTG	Median WTS(TPM) Expression	0.107	0.0023	2.6319	Mann-Whitney U	1.1176999999999999	0.1605
Menopausal-ER	AKR7A2	Median WTS(TPM) Expression	0.1074	0.0023	2.6292	Mann-Whitney U	1.1365000000000001	0.1846
Menopausal-ER	DPH1	Median WTS(TPM) Expression	0.1076	0.0024	2.6277	Mann-Whitney U	1.1647000000000001	0.2199
Menopausal-ER	DBN1	Median WTS(TPM) Expression	0.1076	0.0024	2.6273	Mann-Whitney U	0.82599999999999996	-0.2757
Menopausal-ER	KIAA0040	Median WTS(TPM) Expression	0.108	0.0024	2.6253	Mann-Whitney U	1.1658999999999999	0.2215
Menopausal-ER	IGFBP6	Median WTS(TPM) Expression	0.1081	0.0024	2.6247	Mann-Whitney U	0.76949999999999996	-0.3779
Menopausal-ER	RNF10	Median WTS(TPM) Expression	0.1082	0.0024	2.6238	Mann-Whitney U	1.1209	0.1647
Menopausal-ER	ZFP91-CNTF	Median WTS(TPM) Expression	0.1085	0.0024	2.6219	Mann-Whitney U	1.2166999999999999	0.283
Menopausal-ER	DDX18	Median WTS(TPM) Expression	0.1088	0.0024	2.6201	Mann-Whitney U	1.1625000000000001	0.2172
Menopausal-ER	ZFP36	Median WTS(TPM) Expression	0.1089	0.0024	2.6195	Mann-Whitney U	1.1961999999999999	0.2585
Menopausal-ER	PREP	Median WTS(TPM) Expression	0.1092	0.0024	2.6175	Mann-Whitney U	1.1494	0.2009
Menopausal-ER	OCEL1	Median WTS(TPM) Expression	0.1092	0.0024	2.6174	Mann-Whitney U	1.1485000000000001	0.1997
Menopausal-ER	FPR1	Median WTS(TPM) Expression	0.1096	0.0024	2.6145	Mann-Whitney U	1.2518	0.324
Menopausal-ER	SPRY3	Median WTS(TPM) Expression	0.11	0.0024	2.6114	Mann-Whitney U	1.1978	0.2604
Menopausal-ER	HHEX	Median WTS(TPM) Expression	0.11	0.0024	2.6113	Mann-Whitney U	1.2916000000000001	0.3691
Menopausal-ER	DENND5A	Median WTS(TPM) Expression	0.11	0.0025	2.6106	Mann-Whitney U	1.1866000000000001	0.2469
Menopausal-ER	TAF5L	Median WTS(TPM) Expression	0.11	0.0025	2.6104	Mann-Whitney U	1.1476	0.1986
Menopausal-ER	ANKHD1-EIF4EBP3	Median WTS(TPM) Expression	0.1107	0.0025	2.6064	Mann-Whitney U	1.1722999999999999	0.2294
Menopausal-ER	ACP5	Median WTS(TPM) Expression	0.1107	0.0025	2.6056	Mann-Whitney U	1.2596000000000001	0.333
Menopausal-ER	CD37	Median WTS(TPM) Expression	0.1115	0.0025	2.6024	Mann-Whitney U	1.1863999999999999	0.2466
Menopausal-ER	SCGB2A1	Median WTS(TPM) Expression	0.1118	0.0025	2.6004	Mann-Whitney U	1.8294999999999999	0.8715
Menopausal-ER	METAP2	Median WTS(TPM) Expression	0.1119	0.0025	2.5996	Mann-Whitney U	1.1415999999999999	0.1911
Menopausal-ER	CHRNA10	Median WTS(TPM) Expression	0.1123	0.0025	2.5977	Mann-Whitney U	1.2229000000000001	0.2904
Menopausal-ER	HLA-DMA	Median WTS(TPM) Expression	0.1126	0.0025	2.5959	Mann-Whitney U	1.1944999999999999	0.2564
Menopausal-ER	POGLUT1	Median WTS(TPM) Expression	0.1127	0.0025	2.594	Mann-Whitney U	1.1626000000000001	0.2174
Menopausal-ER	UQCRC1	Median WTS(TPM) Expression	0.1127	0.0025	2.594	Mann-Whitney U	1.1111	0.1519
Menopausal-ER	DUSP3	Median WTS(TPM) Expression	0.1128	0.0025	2.5936	Mann-Whitney U	1.1508	0.2026
Menopausal-ER	ABHD12	Median WTS(TPM) Expression	0.1131	0.0026	2.5914	Mann-Whitney U	1.1656	0.221
Menopausal-ER	DICER1	Median WTS(TPM) Expression	0.1133	0.0026	2.5895	Mann-Whitney U	1.1796	0.2383
Menopausal-ER	LAPTM5	Median WTS(TPM) Expression	0.1144	0.0026	2.5839	Mann-Whitney U	1.1623000000000001	0.217
Menopausal-ER	IFITM2	Median WTS(TPM) Expression	0.115	0.0026	2.5813	Mann-Whitney U	1.1385000000000001	0.1871
Menopausal-ER	ADAM21	Median WTS(TPM) Expression	0.115	0.0026	2.5809	Mann-Whitney U	1.1513	0.2033
Menopausal-ER	PFDN2	Median WTS(TPM) Expression	0.1152	0.0026	2.5796	Mann-Whitney U	1.1399999999999999	0.1891
Menopausal-ER	PPP1R16B	Median WTS(TPM) Expression	0.1155	0.0026	2.5781	Mann-Whitney U	1.3095000000000001	0.389
Menopausal-ER	DTNB	Median WTS(TPM) Expression	0.1155	0.0026	2.5772	Mann-Whitney U	1.1014999999999999	0.1395
Menopausal-ER	TRAPPC12	Median WTS(TPM) Expression	0.1155	0.0026	2.5768	Mann-Whitney U	1.1428	0.1926
Menopausal-ER	BEND6	Median WTS(TPM) Expression	0.1157	0.0027	2.5736	Mann-Whitney U	0.77869999999999995	-0.3608
Menopausal-ER	MRRF	Median WTS(TPM) Expression	0.116	0.0027	2.571	Mann-Whitney U	1.1881999999999999	0.2487
Menopausal-ER	MRPS14	Median WTS(TPM) Expression	0.116	0.0027	2.5708	Mann-Whitney U	1.1261000000000001	0.1713
Menopausal-ER	ERCC3	Median WTS(TPM) Expression	0.116	0.0027	2.5706	Mann-Whitney U	1.1631	0.2179
Menopausal-ER	WDR83OS	Median WTS(TPM) Expression	0.1167	0.0027	2.5648	Mann-Whitney U	1.1202000000000001	0.1638
Menopausal-ER	PRR18	Median WTS(TPM) Expression	0.1167	0.0027	2.5645	Mann-Whitney U	0.67900000000000005	-0.5586
Menopausal-ER	UBR4	Median WTS(TPM) Expression	0.1167	0.0027	2.5641	Mann-Whitney U	1.1279999999999999	0.1738
Menopausal-ER	PIK3IP1	Median WTS(TPM) Expression	0.117	0.0027	2.5616	Mann-Whitney U	1.1483000000000001	0.1995
Menopausal-ER	CLDN14	Median WTS(TPM) Expression	0.117	0.0027	2.561	Mann-Whitney U	0.81389999999999996	-0.2971
Menopausal-ER	PML	Median WTS(TPM) Expression	0.117	0.0027	2.5607	Mann-Whitney U	1.157	0.2103
Menopausal-ER	CDRT4	Median WTS(TPM) Expression	0.117	0.0028	2.5598	Mann-Whitney U	1.1869000000000001	0.2472
Menopausal-ER	ANAPC13	Median WTS(TPM) Expression	0.117	0.0028	2.5598	Mann-Whitney U	1.0987	0.1358
Menopausal-ER	DPH2	Median WTS(TPM) Expression	0.117	0.0028	2.5594	Mann-Whitney U	1.1074999999999999	0.1473
Menopausal-ER	NICN1	Median WTS(TPM) Expression	0.117	0.0028	2.559	Mann-Whitney U	1.1455	0.196
Menopausal-ER	CYFIP1	Median WTS(TPM) Expression	0.117	0.0028	2.5586	Mann-Whitney U	1.1493	0.2008
Menopausal-ER	RND1	Median WTS(TPM) Expression	0.1171	0.0028	2.5573	Mann-Whitney U	1.2217	0.2889
Menopausal-ER	IFITM3	Median WTS(TPM) Expression	0.1171	0.0028	2.5567	Mann-Whitney U	1.1492	0.2007
Menopausal-ER	GNAI2	Median WTS(TPM) Expression	0.1171	0.0028	2.5566	Mann-Whitney U	1.1187	0.1618
Menopausal-ER	CYB561D2	Median WTS(TPM) Expression	0.1171	0.0028	2.5558	Mann-Whitney U	1.1113999999999999	0.1524
Menopausal-ER	F11R	Median WTS(TPM) Expression	0.1177	0.0028	2.5517	Mann-Whitney U	1.1234	0.1679
Menopausal-ER	STAT5A	Median WTS(TPM) Expression	0.1177	0.0028	2.5515	Mann-Whitney U	1.1556999999999999	0.2088
Menopausal-ER	PIGO	Median WTS(TPM) Expression	0.1177	0.0028	2.5511	Mann-Whitney U	1.1871	0.2474
Menopausal-ER	CTSW	Median WTS(TPM) Expression	0.1182	0.0028	2.5486	Mann-Whitney U	1.2508999999999999	0.3229
Menopausal-ER	VCP	Median WTS(TPM) Expression	0.1183	0.0028	2.5479	Mann-Whitney U	1.0691999999999999	0.0965
Menopausal-ER	ZNF226	Median WTS(TPM) Expression	0.1183	0.0028	2.5477	Mann-Whitney U	1.1497999999999999	0.2014
Menopausal-ER	UBQLN2	Median WTS(TPM) Expression	0.1188	0.0028	2.5453	Mann-Whitney U	1.1811	0.2402
Menopausal-ER	TTC21A	Median WTS(TPM) Expression	0.119	0.0029	2.5438	Mann-Whitney U	1.1106	0.1514
Menopausal-ER	OLIG1	Median WTS(TPM) Expression	0.1191	0.0029	2.5422	Mann-Whitney U	0.6371	-0.6504
Menopausal-ER	MYH8	Median WTS(TPM) Expression	0.1191	0.0029	2.5404	Mann-Whitney U	0.67810000000000004	-0.5605
Menopausal-ER	RTEL1	Median WTS(TPM) Expression	0.1191	0.0029	2.5399	Mann-Whitney U	1.0907	0.1253
Menopausal-ER	GNG5	Median WTS(TPM) Expression	0.1191	0.0029	2.5398	Mann-Whitney U	0.85260000000000002	-0.23
Menopausal-ER	CD58	Median WTS(TPM) Expression	0.1191	0.0029	2.5383	Mann-Whitney U	1.1146	0.1565
Menopausal-ER	GATA5	Median WTS(TPM) Expression	0.1191	0.0029	2.5382	Mann-Whitney U	0.60260000000000002	-0.7308
Menopausal-ER	RPP30	Median WTS(TPM) Expression	0.1191	0.0029	2.5381	Mann-Whitney U	1.1529	0.2053
Menopausal-ER	SLC37A4	Median WTS(TPM) Expression	0.1193	0.0029	2.5368	Mann-Whitney U	1.2094	0.2743
Menopausal-ER	USP19	Median WTS(TPM) Expression	0.1193	0.0029	2.5364	Mann-Whitney U	1.1314	0.1781
Menopausal-ER	SLC25A6	Median WTS(TPM) Expression	0.1193	0.0029	2.5364	Mann-Whitney U	1.1768000000000001	0.2349
Menopausal-ER	ERLIN1	Median WTS(TPM) Expression	0.1196	0.0029	2.5346	Mann-Whitney U	1.1180000000000001	0.161
Menopausal-ER	ZFYVE26	Median WTS(TPM) Expression	0.1196	0.0029	2.534	Mann-Whitney U	1.1572	0.2106
Menopausal-ER	NPC1	Median WTS(TPM) Expression	0.1197	0.0029	2.5334	Mann-Whitney U	1.0934999999999999	0.129
Menopausal-ER	LSM12	Median WTS(TPM) Expression	0.1197	0.003	2.5294	Mann-Whitney U	0.88859999999999995	-0.1704
Menopausal-ER	SRA1	Median WTS(TPM) Expression	0.1197	0.003	2.5291	Mann-Whitney U	1.1261000000000001	0.1713
Menopausal-ER	TGM1	Median WTS(TPM) Expression	0.1197	0.003	2.5287	Mann-Whitney U	1.1466000000000001	0.1974
Menopausal-ER	AKAP10	Median WTS(TPM) Expression	0.1197	0.003	2.5287	Mann-Whitney U	1.1351	0.1828
Menopausal-ER	ABHD2	Median WTS(TPM) Expression	0.1202	0.003	2.5263	Mann-Whitney U	1.2397	0.31
Menopausal-ER	TNFAIP8L2	Median WTS(TPM) Expression	0.1203	0.003	2.5251	Mann-Whitney U	1.1361000000000001	0.1841
Menopausal-ER	SERTAD1	Median WTS(TPM) Expression	0.1203	0.003	2.5244	Mann-Whitney U	1.1279999999999999	0.1738
Menopausal-ER	MAEA	Median WTS(TPM) Expression	0.1203	0.003	2.524	Mann-Whitney U	1.1013999999999999	0.1393
Menopausal-ER	HCAR2	Median WTS(TPM) Expression	0.1203	0.003	2.5232	Mann-Whitney U	1.1624000000000001	0.2171
Menopausal-ER	NOMO2	Median WTS(TPM) Expression	0.1203	0.003	2.5225	Mann-Whitney U	1.1176999999999999	0.1605
Menopausal-ER	DENND2D	Median WTS(TPM) Expression	0.1206	0.003	2.5202	Mann-Whitney U	1.1416999999999999	0.1912
Menopausal-ER	BET1	Median WTS(TPM) Expression	0.1206	0.003	2.5196	Mann-Whitney U	1.1580999999999999	0.2117
Menopausal-ER	DCTN3	Median WTS(TPM) Expression	0.1218	0.0031	2.5145	Mann-Whitney U	1.0940000000000001	0.1297
Menopausal-ER	NHLRC2	Median WTS(TPM) Expression	0.1218	0.0031	2.5142	Mann-Whitney U	1.1681999999999999	0.2243
Menopausal-ER	AP4B1	Median WTS(TPM) Expression	0.1218	0.0031	2.5138	Mann-Whitney U	1.095	0.131
Menopausal-ER	ATOX1	Median WTS(TPM) Expression	0.122	0.0031	2.513	Mann-Whitney U	1.0847	0.1174
Menopausal-ER	RASGEF1B	Median WTS(TPM) Expression	0.1223	0.0031	2.5113	Mann-Whitney U	1.1243000000000001	0.1691
Menopausal-ER	ANKDD1A	Median WTS(TPM) Expression	0.1224	0.0031	2.5104	Mann-Whitney U	1.1851	0.245
Menopausal-ER	BCAR3	Median WTS(TPM) Expression	0.1229	0.0031	2.5081	Mann-Whitney U	1.2398	0.3101
Menopausal-ER	PER2	Median WTS(TPM) Expression	0.123	0.0031	2.507	Mann-Whitney U	1.1920999999999999	0.2536
Menopausal-ER	RNF207	Median WTS(TPM) Expression	0.1232	0.0031	2.5058	Mann-Whitney U	1.2685999999999999	0.3432
Menopausal-ER	TBCK	Median WTS(TPM) Expression	0.1233	0.0031	2.5051	Mann-Whitney U	1.1115999999999999	0.1526
Menopausal-ER	KDM5C	Median WTS(TPM) Expression	0.1235	0.0031	2.5041	Mann-Whitney U	1.1077999999999999	0.1477
Menopausal-ER	ARGLU1	Median WTS(TPM) Expression	0.1241	0.0032	2.4998	Mann-Whitney U	1.1198999999999999	0.1634
Menopausal-ER	CXorf65	Median WTS(TPM) Expression	0.1241	0.0032	2.4997	Mann-Whitney U	1.5093000000000001	0.5939
Menopausal-ER	ULK3	Median WTS(TPM) Expression	0.1241	0.0032	2.4996	Mann-Whitney U	1.1597999999999999	0.2139
Menopausal-ER	TRIM14	Median WTS(TPM) Expression	0.1242	0.0032	2.4986	Mann-Whitney U	1.0824	0.1143
Menopausal-ER	ROPN1L	Median WTS(TPM) Expression	0.1244	0.0032	2.4977	Mann-Whitney U	1.3180000000000001	0.3984
Menopausal-ER	ATG5	Median WTS(TPM) Expression	0.1249	0.0032	2.4954	Mann-Whitney U	1.1343000000000001	0.1819
Menopausal-ER	MSTO1	Median WTS(TPM) Expression	0.1252	0.0032	2.4941	Mann-Whitney U	1.0992	0.1365
Menopausal-ER	CPNE1	Median WTS(TPM) Expression	0.1253	0.0032	2.4929	Mann-Whitney U	1.1778	0.236
Menopausal-ER	RDH11	Median WTS(TPM) Expression	0.1253	0.0032	2.4929	Mann-Whitney U	1.1511	0.203
Menopausal-ER	SLC41A3	Median WTS(TPM) Expression	0.1254	0.0032	2.4922	Mann-Whitney U	1.0846	0.1172
Menopausal-ER	GLCCI1	Median WTS(TPM) Expression	0.1254	0.0032	2.4916	Mann-Whitney U	1.1908000000000001	0.252
Menopausal-ER	GLB1L	Median WTS(TPM) Expression	0.1258	0.0032	2.4897	Mann-Whitney U	1.1432	0.1931
Menopausal-ER	JAK3	Median WTS(TPM) Expression	0.1258	0.0032	2.4893	Mann-Whitney U	1.2423999999999999	0.3131
Menopausal-ER	CHMP7	Median WTS(TPM) Expression	0.1258	0.0032	2.4891	Mann-Whitney U	1.2141999999999999	0.28
Menopausal-ER	FAM3C	Median WTS(TPM) Expression	0.1258	0.0032	2.4891	Mann-Whitney U	0.83609999999999995	-0.2582
Menopausal-ER	GLB1	Median WTS(TPM) Expression	0.126	0.0033	2.4876	Mann-Whitney U	1.1497999999999999	0.2014
Menopausal-ER	TMSB4X	Median WTS(TPM) Expression	0.126	0.0033	2.4872	Mann-Whitney U	1.0886	0.1225
Menopausal-ER	IRF1	Median WTS(TPM) Expression	0.1261	0.0033	2.4857	Mann-Whitney U	1.2217	0.2888
Menopausal-ER	APBB1	Median WTS(TPM) Expression	0.1261	0.0033	2.4855	Mann-Whitney U	1.2336	0.3028
Menopausal-ER	GTPBP8	Median WTS(TPM) Expression	0.1261	0.0033	2.4853	Mann-Whitney U	1.1189	0.162
Menopausal-ER	SPOCK2	Median WTS(TPM) Expression	0.1263	0.0033	2.4842	Mann-Whitney U	1.2215	0.2887
Menopausal-ER	UBA52	Median WTS(TPM) Expression	0.1269	0.0033	2.4815	Mann-Whitney U	1.0821000000000001	0.1138
Menopausal-ER	SRSF6	Median WTS(TPM) Expression	0.1269	0.0033	2.4811	Mann-Whitney U	1.0722	0.1006
Menopausal-ER	SF3B4	Median WTS(TPM) Expression	0.1271	0.0033	2.4796	Mann-Whitney U	1.1158999999999999	0.1582
Menopausal-ER	UCN	Median WTS(TPM) Expression	0.1272	0.0033	2.4783	Mann-Whitney U	1.1563000000000001	0.2096
Menopausal-ER	OPA3	Median WTS(TPM) Expression	0.1272	0.0033	2.4783	Mann-Whitney U	1.1476999999999999	0.1988
Menopausal-ER	FAM83E	Median WTS(TPM) Expression	0.1272	0.0033	2.4781	Mann-Whitney U	1.7890999999999999	0.8392
Menopausal-ER	CD160	Median WTS(TPM) Expression	0.1272	0.0033	2.4779	Mann-Whitney U	1.1541999999999999	0.2069
Menopausal-ER	CYTIP	Median WTS(TPM) Expression	0.1278	0.0034	2.4741	Mann-Whitney U	1.2087000000000001	0.2735
Menopausal-ER	AGAP3	Median WTS(TPM) Expression	0.1278	0.0034	2.4728	Mann-Whitney U	1.1385000000000001	0.1871
Menopausal-ER	EIF2B4	Median WTS(TPM) Expression	0.128	0.0034	2.4718	Mann-Whitney U	1.1321000000000001	0.179
Menopausal-ER	FGF3	Median WTS(TPM) Expression	0.128	0.0034	2.4712	Mann-Whitney U	0	-4.6014
Menopausal-ER	PIGS	Median WTS(TPM) Expression	0.128	0.0034	2.4701	Mann-Whitney U	1.0945	0.1302
Menopausal-ER	TMEM127	Median WTS(TPM) Expression	0.128	0.0034	2.4684	Mann-Whitney U	1.1426000000000001	0.1923
Menopausal-ER	CST3	Median WTS(TPM) Expression	0.128	0.0034	2.4682	Mann-Whitney U	1.1735	0.2308
Menopausal-ER	MYH1	Median WTS(TPM) Expression	0.128	0.0034	2.4678	Mann-Whitney U	0.71509999999999996	-0.4838
Menopausal-ER	ZBTB44	Median WTS(TPM) Expression	0.128	0.0034	2.4676	Mann-Whitney U	1.159	0.2129
Menopausal-ER	RXRA	Median WTS(TPM) Expression	0.128	0.0034	2.4674	Mann-Whitney U	1.1116999999999999	0.1528
Menopausal-ER	ITIH4	Median WTS(TPM) Expression	0.1287	0.0034	2.464	Mann-Whitney U	1.2892999999999999	0.3666
Menopausal-ER	SF3B5	Median WTS(TPM) Expression	0.1289	0.0034	2.463	Mann-Whitney U	1.0790999999999999	0.1098
Menopausal-ER	ARHGAP33	Median WTS(TPM) Expression	0.1295	0.0035	2.4602	Mann-Whitney U	1.2425999999999999	0.3134
Menopausal-ER	POLR1A	Median WTS(TPM) Expression	0.1296	0.0035	2.4596	Mann-Whitney U	1.1537999999999999	0.2064
Menopausal-ER	CNKSR3	Median WTS(TPM) Expression	0.1298	0.0035	2.4579	Mann-Whitney U	1.2548999999999999	0.3275
Menopausal-ER	RNF34	Median WTS(TPM) Expression	0.1298	0.0035	2.4579	Mann-Whitney U	1.0876999999999999	0.1212
Menopausal-ER	TYK2	Median WTS(TPM) Expression	0.1302	0.0035	2.4563	Mann-Whitney U	1.1637	0.2188
Menopausal-ER	PAN2	Median WTS(TPM) Expression	0.1312	0.0035	2.4523	Mann-Whitney U	1.0936999999999999	0.1293
Menopausal-ER	KLRB1	Median WTS(TPM) Expression	0.1312	0.0035	2.4515	Mann-Whitney U	1.2918000000000001	0.3694
Menopausal-ER	FLCN	Median WTS(TPM) Expression	0.1319	0.0036	2.4483	Mann-Whitney U	1.1067	0.1463
Menopausal-ER	TAF1	Median WTS(TPM) Expression	0.1319	0.0036	2.4481	Mann-Whitney U	1.1452	0.1956
Menopausal-ER	WNT7B	Median WTS(TPM) Expression	0.1327	0.0036	2.4441	Mann-Whitney U	0.75609999999999999	-0.4034
Menopausal-ER	TRDMT1	Median WTS(TPM) Expression	0.1327	0.0036	2.4437	Mann-Whitney U	1.2090000000000001	0.2738
Menopausal-ER	TRANK1	Median WTS(TPM) Expression	0.1327	0.0036	2.4437	Mann-Whitney U	1.1613	0.2158
Menopausal-ER	RNF214	Median WTS(TPM) Expression	0.1327	0.0036	2.4433	Mann-Whitney U	1.1272	0.1727
Menopausal-ER	GPN3	Median WTS(TPM) Expression	0.1329	0.0036	2.4424	Mann-Whitney U	1.1480999999999999	0.1992
Menopausal-ER	PRKAB1	Median WTS(TPM) Expression	0.1334	0.0036	2.4401	Mann-Whitney U	1.1591	0.2131
Menopausal-ER	ZNF727	Median WTS(TPM) Expression	0.1334	0.0036	2.4394	Mann-Whitney U	0.76039999999999996	-0.3951
Menopausal-ER	RUVBL1	Median WTS(TPM) Expression	0.1349	0.0037	2.4326	Mann-Whitney U	1.1419999999999999	0.1916
Menopausal-ER	TNFRSF1B	Median WTS(TPM) Expression	0.1352	0.0037	2.4303	Mann-Whitney U	1.1485000000000001	0.1997
Menopausal-ER	GAL3ST3	Median WTS(TPM) Expression	0.1354	0.0037	2.4293	Mann-Whitney U	0.69640000000000002	-0.522
Menopausal-ER	CXCR4	Median WTS(TPM) Expression	0.1363	0.0037	2.4262	Mann-Whitney U	1.1780999999999999	0.2364
Menopausal-ER	EMP2	Median WTS(TPM) Expression	0.1367	0.0038	2.4245	Mann-Whitney U	1.2413000000000001	0.3118
Menopausal-ER	FANCC	Median WTS(TPM) Expression	0.1367	0.0038	2.4241	Mann-Whitney U	1.1485000000000001	0.1998
Menopausal-ER	IQGAP1	Median WTS(TPM) Expression	0.1367	0.0038	2.4239	Mann-Whitney U	1.0911	0.1257
Menopausal-ER	IL12RB1	Median WTS(TPM) Expression	0.1373	0.0038	2.4218	Mann-Whitney U	1.2422	0.3129
Menopausal-ER	BAHD1	Median WTS(TPM) Expression	0.1375	0.0038	2.4205	Mann-Whitney U	1.0749	0.1043
Menopausal-ER	LYG1	Median WTS(TPM) Expression	0.1375	0.0038	2.4199	Mann-Whitney U	1.2071000000000001	0.2716
Menopausal-ER	TMEM158	Median WTS(TPM) Expression	0.1376	0.0038	2.4189	Mann-Whitney U	0.72340000000000004	-0.4672
Menopausal-ER	TAGAP	Median WTS(TPM) Expression	0.1376	0.0038	2.4187	Mann-Whitney U	1.2522	0.3244
Menopausal-ER	TMEM69	Median WTS(TPM) Expression	0.1376	0.0038	2.4178	Mann-Whitney U	1.1338999999999999	0.1813
Menopausal-ER	SNRNP40	Median WTS(TPM) Expression	0.1376	0.0038	2.4178	Mann-Whitney U	1.1177999999999999	0.1607
Menopausal-ER	C15orf40	Median WTS(TPM) Expression	0.1377	0.0038	2.4172	Mann-Whitney U	1.2230000000000001	0.2904
Menopausal-ER	POU5F2	Median WTS(TPM) Expression	0.1378	0.0038	2.4168	Mann-Whitney U	1.1814	0.2405
Menopausal-ER	GOT1	Median WTS(TPM) Expression	0.1381	0.0038	2.4151	Mann-Whitney U	1.0575000000000001	0.0806
Menopausal-ER	TSSK3	Median WTS(TPM) Expression	0.1385	0.0039	2.4124	Mann-Whitney U	1.1623000000000001	0.2169
Menopausal-ER	GGA1	Median WTS(TPM) Expression	0.1391	0.0039	2.4097	Mann-Whitney U	1.0914999999999999	0.1263
Menopausal-ER	EIF4G1	Median WTS(TPM) Expression	0.1391	0.0039	2.4095	Mann-Whitney U	1.1092	0.1495
Menopausal-ER	PLEKHA2	Median WTS(TPM) Expression	0.1392	0.0039	2.4087	Mann-Whitney U	1.1835	0.2431
Menopausal-ER	STYXL1	Median WTS(TPM) Expression	0.1392	0.0039	2.4085	Mann-Whitney U	1.1601999999999999	0.2144
Menopausal-ER	ENC1	Median WTS(TPM) Expression	0.1393	0.0039	2.4079	Mann-Whitney U	1.161	0.2153
Menopausal-ER	OTP	Median WTS(TPM) Expression	0.1393	0.0039	2.4077	Mann-Whitney U	0.62790000000000001	-0.6714
Menopausal-ER	FKBP15	Median WTS(TPM) Expression	0.1393	0.0039	2.4075	Mann-Whitney U	1.1256999999999999	0.1708
Menopausal-ER	TGM2	Median WTS(TPM) Expression	0.1397	0.0039	2.4056	Mann-Whitney U	1.2464999999999999	0.3179
Menopausal-ER	SLC15A3	Median WTS(TPM) Expression	0.1397	0.0039	2.4052	Mann-Whitney U	1.1891	0.2499
Menopausal-ER	MAFA	Median WTS(TPM) Expression	0.1407	0.004	2.4011	Mann-Whitney U	0.74439999999999995	-0.4259
Menopausal-ER	RCHY1	Median WTS(TPM) Expression	0.1407	0.004	2.4002	Mann-Whitney U	1.1816	0.2407
Menopausal-ER	MED12	Median WTS(TPM) Expression	0.1407	0.004	2.3992	Mann-Whitney U	1.0891	0.1231
Menopausal-ER	C15orf39	Median WTS(TPM) Expression	0.1407	0.004	2.3985	Mann-Whitney U	1.1268	0.1722
Menopausal-ER	MRPS27	Median WTS(TPM) Expression	0.1407	0.004	2.3985	Mann-Whitney U	1.1463000000000001	0.1969
Menopausal-ER	LIN37	Median WTS(TPM) Expression	0.1407	0.004	2.3983	Mann-Whitney U	1.1358999999999999	0.1839
Menopausal-ER	DNAJC5	Median WTS(TPM) Expression	0.1407	0.004	2.3979	Mann-Whitney U	1.0896999999999999	0.1239
Menopausal-ER	RAB3D	Median WTS(TPM) Expression	0.1407	0.004	2.3975	Mann-Whitney U	1.1082000000000001	0.1482
Menopausal-ER	KANSL3	Median WTS(TPM) Expression	0.1408	0.004	2.3969	Mann-Whitney U	1.1444000000000001	0.1946
Menopausal-ER	PRKD3	Median WTS(TPM) Expression	0.141	0.004	2.3952	Mann-Whitney U	1.2313000000000001	0.3002
Menopausal-ER	BBIP1	Median WTS(TPM) Expression	0.1411	0.004	2.3944	Mann-Whitney U	1.2052	0.2692
Menopausal-ER	FAM131A	Median WTS(TPM) Expression	0.1413	0.004	2.3936	Mann-Whitney U	1.1830000000000001	0.2424
Menopausal-ER	LIMD1	Median WTS(TPM) Expression	0.1416	0.0041	2.3917	Mann-Whitney U	1.1494	0.2009
Menopausal-ER	MGAT4A	Median WTS(TPM) Expression	0.1421	0.0041	2.3892	Mann-Whitney U	1.2083999999999999	0.2731
Menopausal-ER	PHF8	Median WTS(TPM) Expression	0.1421	0.0041	2.3892	Mann-Whitney U	1.1826000000000001	0.242
Menopausal-ER	ARL6IP5	Median WTS(TPM) Expression	0.1423	0.0041	2.3882	Mann-Whitney U	1.1753	0.233
Menopausal-ER	RGS10	Median WTS(TPM) Expression	0.1423	0.0041	2.3868	Mann-Whitney U	1.1875	0.2479
Menopausal-ER	PDLIM4	Median WTS(TPM) Expression	0.1423	0.0041	2.3866	Mann-Whitney U	1.3023	0.3811
Menopausal-ER	PHLPP1	Median WTS(TPM) Expression	0.1423	0.0041	2.3866	Mann-Whitney U	1.1564000000000001	0.2096
Menopausal-ER	VASP	Median WTS(TPM) Expression	0.1426	0.0041	2.3849	Mann-Whitney U	1.0867	0.1199
Menopausal-ER	PRRC2A	Median WTS(TPM) Expression	0.1427	0.0041	2.3841	Mann-Whitney U	1.0883	0.1221
Menopausal-ER	CIB1	Median WTS(TPM) Expression	0.1428	0.0041	2.3828	Mann-Whitney U	1.1415999999999999	0.191
Menopausal-ER	PAN3	Median WTS(TPM) Expression	0.1432	0.0042	2.3802	Mann-Whitney U	1.1267	0.1721
Menopausal-ER	TMEM50A	Median WTS(TPM) Expression	0.1432	0.0042	2.3793	Mann-Whitney U	1.1604000000000001	0.2146
Menopausal-ER	HBE1	Median WTS(TPM) Expression	0.1438	0.0042	2.3768	Mann-Whitney U	0	-4.6014
Menopausal-ER	CDK18	Median WTS(TPM) Expression	0.1442	0.0042	2.375	Mann-Whitney U	1.2483	0.32
Menopausal-ER	CLEC14A	Median WTS(TPM) Expression	0.1445	0.0042	2.3737	Mann-Whitney U	1.2225999999999999	0.2899
Menopausal-ER	CNNM3	Median WTS(TPM) Expression	0.146	0.0043	2.3672	Mann-Whitney U	1.1407	0.1899
Menopausal-ER	CRBN	Median WTS(TPM) Expression	0.146	0.0043	2.3666	Mann-Whitney U	1.1294999999999999	0.1757
Menopausal-ER	ACRBP	Median WTS(TPM) Expression	0.146	0.0043	2.3659	Mann-Whitney U	1.1767000000000001	0.2347
Menopausal-ER	LSM10	Median WTS(TPM) Expression	0.146	0.0043	2.3657	Mann-Whitney U	1.1283000000000001	0.1741
Menopausal-ER	RPS14	Median WTS(TPM) Expression	0.1461	0.0043	2.3649	Mann-Whitney U	1.1422000000000001	0.1918
Menopausal-ER	EIF4G2	Median WTS(TPM) Expression	0.1461	0.0043	2.3645	Mann-Whitney U	1.1017999999999999	0.1398
Menopausal-ER	POM121C	Median WTS(TPM) Expression	0.1461	0.0043	2.3643	Mann-Whitney U	1.1275999999999999	0.1733
Menopausal-ER	DHRS1	Median WTS(TPM) Expression	0.1461	0.0043	2.3641	Mann-Whitney U	1.1067	0.1462
Menopausal-ER	DZIP3	Median WTS(TPM) Expression	0.1462	0.0043	2.3635	Mann-Whitney U	1.1262000000000001	0.1715
Menopausal-ER	CLSTN3	Median WTS(TPM) Expression	0.1463	0.0043	2.3624	Mann-Whitney U	1.2109000000000001	0.2761
Menopausal-ER	ZNF276	Median WTS(TPM) Expression	0.1464	0.0044	2.3614	Mann-Whitney U	1.1457999999999999	0.1964
Menopausal-ER	CFP	Median WTS(TPM) Expression	0.1468	0.0044	2.36	Mann-Whitney U	1.3535999999999999	0.4368
Menopausal-ER	HLCS	Median WTS(TPM) Expression	0.1468	0.0044	2.3592	Mann-Whitney U	1.1706000000000001	0.2272
Menopausal-ER	TUBGCP3	Median WTS(TPM) Expression	0.1472	0.0044	2.3579	Mann-Whitney U	1.0936999999999999	0.1292
Menopausal-ER	ITFG2	Median WTS(TPM) Expression	0.1477	0.0044	2.3559	Mann-Whitney U	1.1400999999999999	0.1891
Menopausal-ER	GEMIN8	Median WTS(TPM) Expression	0.1487	0.0045	2.3516	Mann-Whitney U	1.1591	0.213
Menopausal-ER	SRM	Median WTS(TPM) Expression	0.1493	0.0045	2.3495	Mann-Whitney U	1.0708	0.0987
Menopausal-ER	ATP6AP1	Median WTS(TPM) Expression	0.1499	0.0045	2.3464	Mann-Whitney U	1.1507000000000001	0.2025
Menopausal-ER	RPL18A	Median WTS(TPM) Expression	0.1499	0.0045	2.346	Mann-Whitney U	1.0781000000000001	0.1085
Menopausal-ER	ERGIC3	Median WTS(TPM) Expression	0.1508	0.0045	2.3426	Mann-Whitney U	1.0797000000000001	0.1107
Menopausal-ER	FAM117B	Median WTS(TPM) Expression	0.1508	0.0045	2.3421	Mann-Whitney U	1.1657	0.2211
Menopausal-ER	SLC43A1	Median WTS(TPM) Expression	0.152	0.0046	2.3379	Mann-Whitney U	1.2325999999999999	0.3017
Menopausal-ER	NUPR1	Median WTS(TPM) Expression	0.152	0.0046	2.337	Mann-Whitney U	0.82120000000000004	-0.2842
Menopausal-ER	PIM2	Median WTS(TPM) Expression	0.1522	0.0046	2.336	Mann-Whitney U	1.1375	0.1859
Menopausal-ER	CTSG	Median WTS(TPM) Expression	0.1525	0.0046	2.3342	Mann-Whitney U	0.68540000000000001	-0.545
Menopausal-ER	TSC1	Median WTS(TPM) Expression	0.1525	0.0046	2.334	Mann-Whitney U	1.171	0.2278
Menopausal-ER	FOXO3B	Median WTS(TPM) Expression	0.1525	0.0046	2.3338	Mann-Whitney U	1.1887000000000001	0.2493
Menopausal-ER	SNRNP70	Median WTS(TPM) Expression	0.1526	0.0047	2.3325	Mann-Whitney U	1.1217999999999999	0.1658
Menopausal-ER	DEDD	Median WTS(TPM) Expression	0.1526	0.0047	2.3321	Mann-Whitney U	1.0813999999999999	0.1129
Menopausal-ER	TMEM120B	Median WTS(TPM) Expression	0.1528	0.0047	2.3313	Mann-Whitney U	1.1397999999999999	0.1888
Menopausal-ER	GANAB	Median WTS(TPM) Expression	0.1531	0.0047	2.3303	Mann-Whitney U	1.1193	0.1626
Menopausal-ER	ADAM15	Median WTS(TPM) Expression	0.1534	0.0047	2.3289	Mann-Whitney U	1.1281000000000001	0.1738
Menopausal-ER	CD4	Median WTS(TPM) Expression	0.1535	0.0047	2.3283	Mann-Whitney U	1.1289	0.1749
Menopausal-ER	KCTD10	Median WTS(TPM) Expression	0.1536	0.0047	2.3276	Mann-Whitney U	1.1259999999999999	0.1712
Menopausal-ER	METRNL	Median WTS(TPM) Expression	0.1541	0.0047	2.326	Mann-Whitney U	0.82210000000000005	-0.2825
Menopausal-ER	RHOT2	Median WTS(TPM) Expression	0.1541	0.0047	2.3258	Mann-Whitney U	1.131	0.1776
Menopausal-ER	GNL3	Median WTS(TPM) Expression	0.1544	0.0047	2.324	Mann-Whitney U	1.1661999999999999	0.2218
Menopausal-ER	ZNF205	Median WTS(TPM) Expression	0.1544	0.0047	2.3238	Mann-Whitney U	1.1409	0.1902
Menopausal-ER	GABRA2	Median WTS(TPM) Expression	0.1544	0.0047	2.3235	Mann-Whitney U	0.71709999999999996	-0.4797
Menopausal-ER	ABCF2	Median WTS(TPM) Expression	0.1544	0.0047	2.3234	Mann-Whitney U	1.1133999999999999	0.155
Menopausal-ER	RNASE4	Median WTS(TPM) Expression	0.1546	0.0048	2.3225	Mann-Whitney U	1.2033	0.267
Menopausal-ER	TRMT2B	Median WTS(TPM) Expression	0.1547	0.0048	2.3219	Mann-Whitney U	1.1779999999999999	0.2363
Menopausal-ER	LAIR1	Median WTS(TPM) Expression	0.1549	0.0048	2.3207	Mann-Whitney U	1.1664000000000001	0.2221
Menopausal-ER	CXCR6	Median WTS(TPM) Expression	0.1552	0.0048	2.3195	Mann-Whitney U	1.1664000000000001	0.222
Menopausal-ER	MCMBP	Median WTS(TPM) Expression	0.1552	0.0048	2.3193	Mann-Whitney U	1.107	0.1467
Menopausal-ER	XPNPEP1	Median WTS(TPM) Expression	0.1552	0.0048	2.3191	Mann-Whitney U	1.1245000000000001	0.1692
Menopausal-ER	ZNF764	Median WTS(TPM) Expression	0.1553	0.0048	2.3185	Mann-Whitney U	1.1335	0.1808
Menopausal-ER	SLC24A2	Median WTS(TPM) Expression	0.1553	0.0048	2.3181	Mann-Whitney U	0.60819999999999996	-0.7174
Menopausal-ER	SPOCK1	Median WTS(TPM) Expression	0.1555	0.0048	2.317	Mann-Whitney U	0.76370000000000005	-0.3889
Menopausal-ER	PCSK7	Median WTS(TPM) Expression	0.1556	0.0048	2.316	Mann-Whitney U	1.0760000000000001	0.1056
Menopausal-ER	IL18BP	Median WTS(TPM) Expression	0.1556	0.0048	2.3158	Mann-Whitney U	1.1403000000000001	0.1894
Menopausal-ER	GBGT1	Median WTS(TPM) Expression	0.1557	0.0048	2.3152	Mann-Whitney U	1.0832999999999999	0.1155
Menopausal-ER	SPEN	Median WTS(TPM) Expression	0.1561	0.0049	2.3138	Mann-Whitney U	1.1777	0.236
Menopausal-ER	NKX1-1	Median WTS(TPM) Expression	0.1563	0.0049	2.3126	Mann-Whitney U	0.61929999999999996	-0.6913
Menopausal-ER	CLPTM1	Median WTS(TPM) Expression	0.1566	0.0049	2.3112	Mann-Whitney U	1.0706	0.0984
Menopausal-ER	SPEF1	Median WTS(TPM) Expression	0.1569	0.0049	2.3099	Mann-Whitney U	1.2270000000000001	0.2952
Menopausal-ER	CLPP	Median WTS(TPM) Expression	0.157	0.0049	2.3093	Mann-Whitney U	1.069	0.0963
Menopausal-ER	IFT57	Median WTS(TPM) Expression	0.157	0.0049	2.3087	Mann-Whitney U	1.1819	0.2411
Menopausal-ER	GM2A	Median WTS(TPM) Expression	0.157	0.0049	2.3083	Mann-Whitney U	1.093	0.1283
Menopausal-ER	ARHGEF1	Median WTS(TPM) Expression	0.1572	0.0049	2.3071	Mann-Whitney U	1.0641	0.0896
Menopausal-ER	STBD1	Median WTS(TPM) Expression	0.1574	0.0049	2.3062	Mann-Whitney U	0.81100000000000005	-0.3022
Menopausal-ER	LAMB2	Median WTS(TPM) Expression	0.1575	0.0049	2.3057	Mann-Whitney U	1.1624000000000001	0.2172
Menopausal-ER	MAST3	Median WTS(TPM) Expression	0.1581	0.005	2.3038	Mann-Whitney U	1.1169	0.1595
Menopausal-ER	ARHGDIB	Median WTS(TPM) Expression	0.1583	0.005	2.3026	Mann-Whitney U	1.2014	0.2647
Menopausal-ER	CC2D1A	Median WTS(TPM) Expression	0.1585	0.005	2.3018	Mann-Whitney U	1.1042000000000001	0.1431
Menopausal-ER	EWSR1	Median WTS(TPM) Expression	0.1587	0.005	2.3004	Mann-Whitney U	1.0690999999999999	0.0964
Menopausal-ER	PRKD2	Median WTS(TPM) Expression	0.1587	0.005	2.3004	Mann-Whitney U	1.1168	0.1594
Menopausal-ER	CD84	Median WTS(TPM) Expression	0.1589	0.005	2.2996	Mann-Whitney U	1.1688000000000001	0.225
Menopausal-ER	ANKMY1	Median WTS(TPM) Expression	0.1594	0.005	2.2974	Mann-Whitney U	1.2103999999999999	0.2755
Menopausal-ER	C22orf39	Median WTS(TPM) Expression	0.1594	0.005	2.2968	Mann-Whitney U	0.90790000000000004	-0.1394
Menopausal-ER	IDH3G	Median WTS(TPM) Expression	0.1596	0.0051	2.2953	Mann-Whitney U	1.1324000000000001	0.1793
Menopausal-ER	RBM7	Median WTS(TPM) Expression	0.1596	0.0051	2.2947	Mann-Whitney U	1.1609	0.2153
Menopausal-ER	PTPRCAP	Median WTS(TPM) Expression	0.1596	0.0051	2.2935	Mann-Whitney U	1.2059	0.2701
Menopausal-ER	DYRK4	Median WTS(TPM) Expression	0.1596	0.0051	2.2933	Mann-Whitney U	1.1435999999999999	0.1935
Menopausal-ER	PTRH1	Median WTS(TPM) Expression	0.1596	0.0051	2.2925	Mann-Whitney U	1.1628000000000001	0.2176
Menopausal-ER	HPS4	Median WTS(TPM) Expression	0.1596	0.0051	2.2909	Mann-Whitney U	1.1298999999999999	0.1761
Menopausal-ER	SFT2D2	Median WTS(TPM) Expression	0.1596	0.0051	2.29	Mann-Whitney U	1.1395	0.1883
Menopausal-ER	HERC1	Median WTS(TPM) Expression	0.1596	0.0051	2.2897	Mann-Whitney U	1.1060000000000001	0.1453
Menopausal-ER	STK25	Median WTS(TPM) Expression	0.1596	0.0051	2.2895	Mann-Whitney U	1.1034999999999999	0.142
Menopausal-ER	TGIF2	Median WTS(TPM) Expression	0.1596	0.0051	2.2893	Mann-Whitney U	1.1845000000000001	0.2443
Menopausal-ER	BCAR1	Median WTS(TPM) Expression	0.1596	0.0051	2.2893	Mann-Whitney U	0.84770000000000001	-0.2384
Menopausal-ER	NOD1	Median WTS(TPM) Expression	0.1596	0.0051	2.2889	Mann-Whitney U	1.1289	0.1749
Menopausal-ER	HMBOX1	Median WTS(TPM) Expression	0.1596	0.0051	2.2884	Mann-Whitney U	1.1896	0.2505
Menopausal-ER	MAGOHB	Median WTS(TPM) Expression	0.1599	0.0052	2.2866	Mann-Whitney U	1.1516	0.2036
Menopausal-ER	TNFRSF25	Median WTS(TPM) Expression	0.1604	0.0052	2.285	Mann-Whitney U	1.1709000000000001	0.2277
Menopausal-ER	USP37	Median WTS(TPM) Expression	0.1609	0.0052	2.283	Mann-Whitney U	1.1660999999999999	0.2217
Menopausal-ER	CD8B	Median WTS(TPM) Expression	0.1609	0.0052	2.2826	Mann-Whitney U	1.3260000000000001	0.4071
Menopausal-ER	WDFY1	Median WTS(TPM) Expression	0.1613	0.0053	2.2798	Mann-Whitney U	1.1420999999999999	0.1917
Menopausal-ER	INTS4	Median WTS(TPM) Expression	0.1615	0.0053	2.279	Mann-Whitney U	1.1520999999999999	0.2043
Menopausal-ER	TMSB15B	Median WTS(TPM) Expression	0.1616	0.0053	2.2782	Mann-Whitney U	0.79849999999999999	-0.3247
Menopausal-ER	CASP1	Median WTS(TPM) Expression	0.1616	0.0053	2.2773	Mann-Whitney U	1.1666000000000001	0.2223
Menopausal-ER	SUMO1	Median WTS(TPM) Expression	0.1616	0.0053	2.2765	Mann-Whitney U	0.85580000000000001	-0.2247
Menopausal-ER	TRIM8	Median WTS(TPM) Expression	0.1624	0.0053	2.2729	Mann-Whitney U	1.1193	0.1626
Menopausal-ER	CEACAM21	Median WTS(TPM) Expression	0.1633	0.0054	2.2694	Mann-Whitney U	1.1966000000000001	0.259
Menopausal-ER	SMAD3	Median WTS(TPM) Expression	0.1634	0.0054	2.2685	Mann-Whitney U	1.2242999999999999	0.292
Menopausal-ER	RNASEH2B	Median WTS(TPM) Expression	0.1634	0.0054	2.2683	Mann-Whitney U	1.1438999999999999	0.1939
Menopausal-ER	RASSF5	Median WTS(TPM) Expression	0.1634	0.0054	2.2673	Mann-Whitney U	1.1438999999999999	0.194
Menopausal-ER	RAC2	Median WTS(TPM) Expression	0.1634	0.0054	2.2671	Mann-Whitney U	1.2369000000000001	0.3067
Menopausal-ER	SFXN5	Median WTS(TPM) Expression	0.1634	0.0054	2.2669	Mann-Whitney U	1.2331000000000001	0.3023
Menopausal-ER	TPM4	Median WTS(TPM) Expression	0.1634	0.0054	2.2663	Mann-Whitney U	0.93789999999999996	-0.0925
Menopausal-ER	TBC1D25	Median WTS(TPM) Expression	0.1639	0.0054	2.2636	Mann-Whitney U	1.1473	0.1983
Menopausal-ER	IZUMO4	Median WTS(TPM) Expression	0.164	0.0055	2.2626	Mann-Whitney U	1.2125999999999999	0.2781
Menopausal-ER	HCST	Median WTS(TPM) Expression	0.164	0.0055	2.2622	Mann-Whitney U	1.2241	0.2918
Menopausal-ER	EIF2S2	Median WTS(TPM) Expression	0.1645	0.0055	2.2604	Mann-Whitney U	1.1399999999999999	0.1891
Menopausal-ER	NSMCE1	Median WTS(TPM) Expression	0.1645	0.0055	2.2604	Mann-Whitney U	1.1507000000000001	0.2026
Menopausal-ER	SNRPD3	Median WTS(TPM) Expression	0.1646	0.0055	2.2588	Mann-Whitney U	0.83930000000000005	-0.2527
Menopausal-ER	THYN1	Median WTS(TPM) Expression	0.1646	0.0055	2.2584	Mann-Whitney U	1.1886000000000001	0.2492
Menopausal-ER	TBC1D24	Median WTS(TPM) Expression	0.1655	0.0056	2.2556	Mann-Whitney U	1.1792	0.2378
Menopausal-ER	MAPK8IP3	Median WTS(TPM) Expression	0.1656	0.0056	2.255	Mann-Whitney U	1.1507000000000001	0.2025
Menopausal-ER	TNNT1	Median WTS(TPM) Expression	0.1657	0.0056	2.2544	Mann-Whitney U	0.74309999999999998	-0.4285
Menopausal-ER	LCP1	Median WTS(TPM) Expression	0.1661	0.0056	2.2532	Mann-Whitney U	1.2422	0.313
Menopausal-ER	MBNL3	Median WTS(TPM) Expression	0.1661	0.0056	2.253	Mann-Whitney U	1.149	0.2003
Menopausal-ER	ZFAND5	Median WTS(TPM) Expression	0.1664	0.0056	2.252	Mann-Whitney U	1.1093	0.1496
Menopausal-ER	LRRC8A	Median WTS(TPM) Expression	0.1664	0.0056	2.2514	Mann-Whitney U	1.0602	0.0843
Menopausal-ER	HTT	Median WTS(TPM) Expression	0.1665	0.0056	2.2508	Mann-Whitney U	1.1059000000000001	0.1452
Menopausal-ER	TP53BP1	Median WTS(TPM) Expression	0.1666	0.0056	2.2504	Mann-Whitney U	1.1126	0.1539
Menopausal-ER	DHX30	Median WTS(TPM) Expression	0.1666	0.0056	2.25	Mann-Whitney U	1.1033999999999999	0.1419
Menopausal-ER	DPEP2	Median WTS(TPM) Expression	0.1669	0.0056	2.2488	Mann-Whitney U	1.1901999999999999	0.2512
Menopausal-ER	TXNDC15	Median WTS(TPM) Expression	0.1669	0.0056	2.2488	Mann-Whitney U	0.81379999999999997	-0.2973
Menopausal-ER	UBXN11	Median WTS(TPM) Expression	0.1673	0.0057	2.2474	Mann-Whitney U	1.1649	0.2202
Menopausal-ER	TRUB2	Median WTS(TPM) Expression	0.1681	0.0057	2.244	Mann-Whitney U	1.1771	0.2352
Menopausal-ER	SNX19	Median WTS(TPM) Expression	0.1681	0.0057	2.2438	Mann-Whitney U	1.0879000000000001	0.1215
Menopausal-ER	RPS10	Median WTS(TPM) Expression	0.1684	0.0057	2.2426	Mann-Whitney U	1.0805	0.1117
Menopausal-ER	TMED10	Median WTS(TPM) Expression	0.1686	0.0057	2.2418	Mann-Whitney U	1.1465000000000001	0.1973
Menopausal-ER	PEX19	Median WTS(TPM) Expression	0.1687	0.0057	2.2412	Mann-Whitney U	1.1136999999999999	0.1554
Menopausal-ER	ELMO2	Median WTS(TPM) Expression	0.1687	0.0057	2.241	Mann-Whitney U	1.1234999999999999	0.168
Menopausal-ER	CD59	Median WTS(TPM) Expression	0.1687	0.0057	2.2409	Mann-Whitney U	1.1154999999999999	0.1577
Menopausal-ER	IFT172	Median WTS(TPM) Expression	0.1687	0.0057	2.2406	Mann-Whitney U	1.1545000000000001	0.2073
Menopausal-ER	DDI1	Median WTS(TPM) Expression	0.169	0.0058	2.2396	Mann-Whitney U	1.2650999999999999	0.3393
Menopausal-ER	CD8A	Median WTS(TPM) Expression	0.1691	0.0058	2.2392	Mann-Whitney U	1.3682000000000001	0.4523
Menopausal-ER	NUP188	Median WTS(TPM) Expression	0.1691	0.0058	2.2388	Mann-Whitney U	1.1086	0.1487
Menopausal-ER	OTUB1	Median WTS(TPM) Expression	0.1691	0.0058	2.238	Mann-Whitney U	1.0911999999999999	0.1259
Menopausal-ER	CD3D	Median WTS(TPM) Expression	0.1691	0.0058	2.2378	Mann-Whitney U	1.2948999999999999	0.3729
Menopausal-ER	PODNL1	Median WTS(TPM) Expression	0.1691	0.0058	2.2378	Mann-Whitney U	0.79290000000000005	-0.3348
Menopausal-ER	RNF181	Median WTS(TPM) Expression	0.1697	0.0058	2.2352	Mann-Whitney U	1.0984	0.1355
Menopausal-ER	PARVG	Median WTS(TPM) Expression	0.1702	0.0058	2.2334	Mann-Whitney U	1.1177999999999999	0.1607
Menopausal-ER	SRRM1	Median WTS(TPM) Expression	0.1704	0.0059	2.2324	Mann-Whitney U	1.1171	0.1597
Menopausal-ER	BGLAP	Median WTS(TPM) Expression	0.1705	0.0059	2.2319	Mann-Whitney U	1.3069	0.3861
Menopausal-ER	CASS4	Median WTS(TPM) Expression	0.1705	0.0059	2.2318	Mann-Whitney U	1.1899999999999999	0.2509
Menopausal-ER	DGKZ	Median WTS(TPM) Expression	0.1706	0.0059	2.2312	Mann-Whitney U	1.1511	0.203
Menopausal-ER	FAH	Median WTS(TPM) Expression	0.1711	0.0059	2.2296	Mann-Whitney U	1.1083000000000001	0.1483
Menopausal-ER	NCF4	Median WTS(TPM) Expression	0.1712	0.0059	2.2288	Mann-Whitney U	1.1866000000000001	0.2468
Menopausal-ER	MIIP	Median WTS(TPM) Expression	0.1712	0.0059	2.2284	Mann-Whitney U	1.1518999999999999	0.204
Menopausal-ER	APOBEC3C	Median WTS(TPM) Expression	0.1719	0.0059	2.2258	Mann-Whitney U	1.1342000000000001	0.1817
Menopausal-ER	SFXN4	Median WTS(TPM) Expression	0.1723	0.006	2.2237	Mann-Whitney U	1.1154999999999999	0.1577
Menopausal-ER	CASP14	Median WTS(TPM) Expression	0.1724	0.006	2.2227	Mann-Whitney U	0	-4.6014
Menopausal-ER	PLEKHO2	Median WTS(TPM) Expression	0.1724	0.006	2.2224	Mann-Whitney U	1.1314	0.1781
Menopausal-ER	VPS11	Median WTS(TPM) Expression	0.1724	0.006	2.2222	Mann-Whitney U	1.1291	0.1752
Menopausal-ER	C12orf57	Median WTS(TPM) Expression	0.1724	0.006	2.222	Mann-Whitney U	1.1558999999999999	0.209
Menopausal-ER	DHX36	Median WTS(TPM) Expression	0.1726	0.006	2.2206	Mann-Whitney U	1.121	0.1648
Menopausal-ER	ETHE1	Median WTS(TPM) Expression	0.1731	0.006	2.219	Mann-Whitney U	1.1641999999999999	0.2193
Menopausal-ER	CLPTM1L	Median WTS(TPM) Expression	0.1735	0.0061	2.2176	Mann-Whitney U	1.0908	0.1253
Menopausal-ER	SPON1	Median WTS(TPM) Expression	0.1738	0.0061	2.2166	Mann-Whitney U	1.5446	0.6272
Menopausal-ER	RPL4	Median WTS(TPM) Expression	0.1745	0.0061	2.2137	Mann-Whitney U	1.1620999999999999	0.2168
Menopausal-ER	ST8SIA5	Median WTS(TPM) Expression	0.1751	0.0061	2.2118	Mann-Whitney U	0.75380000000000003	-0.4077
Menopausal-ER	KLF2	Median WTS(TPM) Expression	0.1752	0.0062	2.2105	Mann-Whitney U	1.1358999999999999	0.1838
Menopausal-ER	OR2AE1	Median WTS(TPM) Expression	0.1752	0.0062	2.2103	Mann-Whitney U	1.2996000000000001	0.3781
Menopausal-ER	IFIT5	Median WTS(TPM) Expression	0.1762	0.0062	2.2059	Mann-Whitney U	1.1589	0.2128
Menopausal-ER	PSMB4	Median WTS(TPM) Expression	0.1762	0.0062	2.2053	Mann-Whitney U	1.0924	0.1275
Menopausal-ER	CMIP	Median WTS(TPM) Expression	0.1762	0.0062	2.2053	Mann-Whitney U	1.0968	0.1333
Menopausal-ER	MFAP2	Median WTS(TPM) Expression	0.1765	0.0063	2.2039	Mann-Whitney U	0.77880000000000005	-0.3606
Menopausal-ER	IGIP	Median WTS(TPM) Expression	0.1765	0.0063	2.2037	Mann-Whitney U	0.88929999999999998	-0.1692
Menopausal-ER	PTPN9	Median WTS(TPM) Expression	0.1775	0.0063	2.2009	Mann-Whitney U	1.1556	0.2086
Menopausal-ER	WDR5	Median WTS(TPM) Expression	0.1776	0.0063	2.2006	Mann-Whitney U	1.1101000000000001	0.1507
Menopausal-ER	MRPS7	Median WTS(TPM) Expression	0.178	0.0063	2.199	Mann-Whitney U	1.129	0.175
Menopausal-ER	GNG12	Median WTS(TPM) Expression	0.178	0.0063	2.1984	Mann-Whitney U	1.1264000000000001	0.1717
Menopausal-ER	SPIB	Median WTS(TPM) Expression	0.1783	0.0064	2.1966	Mann-Whitney U	1.2094	0.2743
Menopausal-ER	DUSP6	Median WTS(TPM) Expression	0.1783	0.0064	2.1964	Mann-Whitney U	1.1546000000000001	0.2074
Menopausal-ER	GON4L	Median WTS(TPM) Expression	0.1783	0.0064	2.1948	Mann-Whitney U	1.1513	0.2033
Menopausal-ER	GEMIN4	Median WTS(TPM) Expression	0.1783	0.0064	2.1946	Mann-Whitney U	1.1890000000000001	0.2498
Menopausal-ER	ZNF740	Median WTS(TPM) Expression	0.1783	0.0064	2.1942	Mann-Whitney U	1.1598999999999999	0.214
Menopausal-ER	LSG1	Median WTS(TPM) Expression	0.1783	0.0064	2.194	Mann-Whitney U	1.1699999999999999	0.2265
Menopausal-ER	MMP13	Median WTS(TPM) Expression	0.1783	0.0064	2.1939	Mann-Whitney U	0.42570000000000002	-1.2322
Menopausal-ER	HEY1	Median WTS(TPM) Expression	0.1783	0.0064	2.1934	Mann-Whitney U	0.79000000000000004	-0.3401
Menopausal-ER	ARRB2	Median WTS(TPM) Expression	0.1786	0.0064	2.1924	Mann-Whitney U	1.1168	0.1594
Menopausal-ER	LSM3	Median WTS(TPM) Expression	0.1791	0.0064	2.1905	Mann-Whitney U	0.89059999999999995	-0.1671
Menopausal-ER	GRP	Median WTS(TPM) Expression	0.1793	0.0065	2.1896	Mann-Whitney U	0.63839999999999997	-0.6476
Menopausal-ER	SPAG8	Median WTS(TPM) Expression	0.1793	0.0065	2.1891	Mann-Whitney U	1.1467000000000001	0.1975
Menopausal-ER	USP21	Median WTS(TPM) Expression	0.1793	0.0065	2.1889	Mann-Whitney U	1.1395999999999999	0.1886
Menopausal-ER	HLA-DOA	Median WTS(TPM) Expression	0.1793	0.0065	2.1883	Mann-Whitney U	1.175	0.2327
Menopausal-ER	OGT	Median WTS(TPM) Expression	0.1793	0.0065	2.1881	Mann-Whitney U	1.1525000000000001	0.2048
Menopausal-ER	WDR37	Median WTS(TPM) Expression	0.1799	0.0065	2.1863	Mann-Whitney U	1.1151	0.1572
Menopausal-ER	INPPL1	Median WTS(TPM) Expression	0.18	0.0065	2.1845	Mann-Whitney U	1.0989	0.1361
Menopausal-ER	MSH4	Median WTS(TPM) Expression	0.1802	0.0066	2.1833	Mann-Whitney U	1.3028999999999999	0.3817
Menopausal-ER	GGA2	Median WTS(TPM) Expression	0.1802	0.0066	2.1833	Mann-Whitney U	1.1611	0.2155
Menopausal-ER	GEMIN2	Median WTS(TPM) Expression	0.1802	0.0066	2.1829	Mann-Whitney U	1.115	0.157
Menopausal-ER	RABL2B	Median WTS(TPM) Expression	0.1803	0.0066	2.182	Mann-Whitney U	1.1251	0.1701
Menopausal-ER	TMEM218	Median WTS(TPM) Expression	0.1803	0.0066	2.1808	Mann-Whitney U	1.1387	0.1874
Menopausal-ER	ZNF628	Median WTS(TPM) Expression	0.1803	0.0066	2.1804	Mann-Whitney U	1.0513999999999999	0.0723
Menopausal-ER	RPL31	Median WTS(TPM) Expression	0.1803	0.0066	2.1802	Mann-Whitney U	1.0833999999999999	0.1156
Menopausal-ER	APBA3	Median WTS(TPM) Expression	0.1808	0.0066	2.1786	Mann-Whitney U	1.0948	0.1306
Menopausal-ER	IVD	Median WTS(TPM) Expression	0.1812	0.0066	2.1774	Mann-Whitney U	1.1127	0.1541
Menopausal-ER	TEFM	Median WTS(TPM) Expression	0.1813	0.0067	2.1764	Mann-Whitney U	1.1428	0.1925
Menopausal-ER	JAGN1	Median WTS(TPM) Expression	0.1815	0.0067	2.1756	Mann-Whitney U	1.1484000000000001	0.1996
Menopausal-ER	KAT7	Median WTS(TPM) Expression	0.1816	0.0067	2.1749	Mann-Whitney U	1.1082000000000001	0.1482
Menopausal-ER	ZDHHC7	Median WTS(TPM) Expression	0.1817	0.0067	2.1745	Mann-Whitney U	1.1546000000000001	0.2074
Menopausal-ER	MKKS	Median WTS(TPM) Expression	0.1819	0.0067	2.1735	Mann-Whitney U	1.1426000000000001	0.1923
Menopausal-ER	BCKDK	Median WTS(TPM) Expression	0.1819	0.0067	2.1727	Mann-Whitney U	1.1191	0.1623
Menopausal-ER	MAGOH	Median WTS(TPM) Expression	0.182	0.0067	2.1721	Mann-Whitney U	1.1195999999999999	0.1629
Menopausal-ER	FOXK1	Median WTS(TPM) Expression	0.182	0.0067	2.1721	Mann-Whitney U	1.099	0.1362
Menopausal-ER	MTPAP	Median WTS(TPM) Expression	0.182	0.0067	2.1715	Mann-Whitney U	1.1013999999999999	0.1394
Menopausal-ER	NHLH2	Median WTS(TPM) Expression	0.1827	0.0068	2.1683	Mann-Whitney U	0.62939999999999996	-0.6679
Menopausal-ER	PTPRC	Median WTS(TPM) Expression	0.1827	0.0068	2.1682	Mann-Whitney U	1.2239	0.2915
Menopausal-ER	IL7R	Median WTS(TPM) Expression	0.1833	0.0068	2.1658	Mann-Whitney U	1.2646999999999999	0.3389
Menopausal-ER	IPPK	Median WTS(TPM) Expression	0.1833	0.0068	2.1656	Mann-Whitney U	1.165	0.2203
Menopausal-ER	TNFSF8	Median WTS(TPM) Expression	0.1835	0.0069	2.1632	Mann-Whitney U	1.2188000000000001	0.2855
Menopausal-ER	PEX11B	Median WTS(TPM) Expression	0.1841	0.0069	2.1613	Mann-Whitney U	1.0758000000000001	0.1054
Menopausal-ER	TMEM30A	Median WTS(TPM) Expression	0.1841	0.0069	2.1607	Mann-Whitney U	1.1454	0.1958
Menopausal-ER	RARB	Median WTS(TPM) Expression	0.1845	0.0069	2.1597	Mann-Whitney U	1.1874	0.2478
Menopausal-ER	ESYT1	Median WTS(TPM) Expression	0.185	0.0069	2.1581	Mann-Whitney U	1.1127	0.154
Menopausal-ER	SYN3	Median WTS(TPM) Expression	0.1852	0.007	2.1574	Mann-Whitney U	0.76619999999999999	-0.3841
Menopausal-ER	DMXL2	Median WTS(TPM) Expression	0.1852	0.007	2.1574	Mann-Whitney U	1.1013999999999999	0.1393
Menopausal-ER	PHLDA1	Median WTS(TPM) Expression	0.1856	0.007	2.1558	Mann-Whitney U	0.83909999999999996	-0.2531
Menopausal-ER	TMEM154	Median WTS(TPM) Expression	0.186	0.007	2.154	Mann-Whitney U	1.1823999999999999	0.2417
Menopausal-ER	CRLF3	Median WTS(TPM) Expression	0.1861	0.007	2.1536	Mann-Whitney U	1.0857000000000001	0.1186
Menopausal-ER	CD68	Median WTS(TPM) Expression	0.1862	0.007	2.1528	Mann-Whitney U	1.1684000000000001	0.2245
Menopausal-ER	HYOU1	Median WTS(TPM) Expression	0.1867	0.0071	2.1515	Mann-Whitney U	1.0934999999999999	0.1289
Menopausal-ER	TMEM115	Median WTS(TPM) Expression	0.1871	0.0071	2.1503	Mann-Whitney U	1.0605	0.0847
Menopausal-ER	IL2RG	Median WTS(TPM) Expression	0.1877	0.0071	2.1485	Mann-Whitney U	1.2427999999999999	0.3135
Menopausal-ER	SCFD1	Median WTS(TPM) Expression	0.1885	0.0072	2.1452	Mann-Whitney U	1.0889	0.1228
Menopausal-ER	SEC31B	Median WTS(TPM) Expression	0.1892	0.0072	2.1431	Mann-Whitney U	1.1812	0.2402
Menopausal-ER	ZW10	Median WTS(TPM) Expression	0.1892	0.0072	2.1425	Mann-Whitney U	1.1409	0.1902
Menopausal-ER	GTF2H2	Median WTS(TPM) Expression	0.1893	0.0072	2.1419	Mann-Whitney U	1.1843999999999999	0.2442
Menopausal-ER	ZNF793	Median WTS(TPM) Expression	0.1893	0.0072	2.1417	Mann-Whitney U	1.1617	0.2163
Menopausal-ER	PIP5K1A	Median WTS(TPM) Expression	0.1899	0.0072	2.1401	Mann-Whitney U	1.1062000000000001	0.1457
Menopausal-ER	ZNF154	Median WTS(TPM) Expression	0.1903	0.0073	2.1388	Mann-Whitney U	1.2467999999999999	0.3182
Menopausal-ER	SEC61B	Median WTS(TPM) Expression	0.1907	0.0073	2.1374	Mann-Whitney U	1.1254999999999999	0.1706
Menopausal-ER	IL27RA	Median WTS(TPM) Expression	0.1909	0.0073	2.1356	Mann-Whitney U	1.1459999999999999	0.1965
Menopausal-ER	CRTC1	Median WTS(TPM) Expression	0.1909	0.0073	2.1354	Mann-Whitney U	1.0888	0.1227
Menopausal-ER	SS18	Median WTS(TPM) Expression	0.1909	0.0073	2.1354	Mann-Whitney U	1.1437999999999999	0.1938
Menopausal-ER	MCM3AP	Median WTS(TPM) Expression	0.1909	0.0073	2.1352	Mann-Whitney U	1.1377999999999999	0.1863
Menopausal-ER	IL11RA	Median WTS(TPM) Expression	0.1909	0.0073	2.1347	Mann-Whitney U	1.1879999999999999	0.2486
Menopausal-ER	ZNF416	Median WTS(TPM) Expression	0.1909	0.0073	2.1345	Mann-Whitney U	1.1285000000000001	0.1743
Menopausal-ER	CAPN13	Median WTS(TPM) Expression	0.1917	0.0074	2.1317	Mann-Whitney U	1.2593000000000001	0.3326
Menopausal-ER	RPN2	Median WTS(TPM) Expression	0.1917	0.0074	2.1317	Mann-Whitney U	1.0789	0.1096
Menopausal-ER	GSTM2	Median WTS(TPM) Expression	0.1918	0.0074	2.1311	Mann-Whitney U	1.2323	0.3013
Menopausal-ER	HOXB9	Median WTS(TPM) Expression	0.1924	0.0074	2.1295	Mann-Whitney U	0.70950000000000002	-0.4951
Menopausal-ER	AP3S2	Median WTS(TPM) Expression	0.1924	0.0074	2.1292	Mann-Whitney U	1.1457999999999999	0.1964
Menopausal-ER	INPP4A	Median WTS(TPM) Expression	0.1924	0.0074	2.129	Mann-Whitney U	1.0784	0.1088
Menopausal-ER	AFF1	Median WTS(TPM) Expression	0.1924	0.0074	2.1284	Mann-Whitney U	1.1088	0.1489
Menopausal-ER	MED24	Median WTS(TPM) Expression	0.1927	0.0075	2.1272	Mann-Whitney U	1.1048	0.1438
Menopausal-ER	TMEM233	Median WTS(TPM) Expression	0.193	0.0075	2.1263	Mann-Whitney U	1.4502999999999999	0.5363
Menopausal-ER	SKAP1	Median WTS(TPM) Expression	0.193	0.0075	2.1261	Mann-Whitney U	1.2151000000000001	0.2811
Menopausal-ER	HYI	Median WTS(TPM) Expression	0.1934	0.0075	2.1245	Mann-Whitney U	1.0663	0.0926
Menopausal-ER	CCL4	Median WTS(TPM) Expression	0.1935	0.0075	2.1239	Mann-Whitney U	1.2518	0.324
Menopausal-ER	HS3ST6	Median WTS(TPM) Expression	0.1935	0.0075	2.1238	Mann-Whitney U	0.79900000000000004	-0.3238
Menopausal-ER	FICD	Median WTS(TPM) Expression	0.1939	0.0076	2.122	Mann-Whitney U	1.1147	0.1567
Menopausal-ER	GRAMD1B	Median WTS(TPM) Expression	0.194	0.0076	2.1216	Mann-Whitney U	1.1432	0.1931
Menopausal-ER	TGM6	Median WTS(TPM) Expression	0.1941	0.0076	2.1212	Mann-Whitney U	0.54600000000000004	-0.8731
Menopausal-ER	PPP2R3B	Median WTS(TPM) Expression	0.1945	0.0076	2.1195	Mann-Whitney U	1.1699999999999999	0.2265
Menopausal-ER	NFKBID	Median WTS(TPM) Expression	0.1945	0.0076	2.1187	Mann-Whitney U	1.1407	0.1899
Menopausal-ER	APPL2	Median WTS(TPM) Expression	0.1945	0.0076	2.1187	Mann-Whitney U	1.1238999999999999	0.1685
Menopausal-ER	WDR82	Median WTS(TPM) Expression	0.1946	0.0076	2.1183	Mann-Whitney U	1.1120000000000001	0.1532
Menopausal-ER	HELQ	Median WTS(TPM) Expression	0.1947	0.0076	2.1171	Mann-Whitney U	1.1736	0.231
Menopausal-ER	CHD8	Median WTS(TPM) Expression	0.195	0.0077	2.116	Mann-Whitney U	1.1095999999999999	0.1501
Menopausal-ER	SNRPD2	Median WTS(TPM) Expression	0.195	0.0077	2.116	Mann-Whitney U	1.1560999999999999	0.2093
Menopausal-ER	RBM27	Median WTS(TPM) Expression	0.1956	0.0077	2.1134	Mann-Whitney U	1.1391	0.1879
Menopausal-ER	ELMOD3	Median WTS(TPM) Expression	0.196	0.0077	2.1119	Mann-Whitney U	1.0934999999999999	0.129
Menopausal-ER	FOXJ2	Median WTS(TPM) Expression	0.1965	0.0078	2.1105	Mann-Whitney U	1.1068	0.1464
Menopausal-ER	KIAA0930	Median WTS(TPM) Expression	0.1966	0.0078	2.1099	Mann-Whitney U	1.143	0.1928
Menopausal-ER	MEIS3	Median WTS(TPM) Expression	0.1972	0.0078	2.1078	Mann-Whitney U	0.88490000000000002	-0.1764
Menopausal-ER	NR2C1	Median WTS(TPM) Expression	0.1973	0.0078	2.1064	Mann-Whitney U	1.1593	0.2133
Menopausal-ER	MAP2K7	Median WTS(TPM) Expression	0.1973	0.0079	2.1049	Mann-Whitney U	1.0895999999999999	0.1238
Menopausal-ER	NINJ1	Median WTS(TPM) Expression	0.1973	0.0079	2.1035	Mann-Whitney U	1.1969000000000001	0.2593
Menopausal-ER	MBD4	Median WTS(TPM) Expression	0.1973	0.0079	2.1035	Mann-Whitney U	1.1626000000000001	0.2173
Menopausal-ER	ASB3	Median WTS(TPM) Expression	0.1973	0.0079	2.1024	Mann-Whitney U	1.1222000000000001	0.1663
Menopausal-ER	CD52	Median WTS(TPM) Expression	0.1978	0.0079	2.1006	Mann-Whitney U	1.2339	0.3033
Menopausal-ER	DDX39A	Median WTS(TPM) Expression	0.1978	0.008	2.0991	Mann-Whitney U	1.1142000000000001	0.156
Menopausal-ER	CRY2	Median WTS(TPM) Expression	0.1979	0.008	2.0975	Mann-Whitney U	1.1288	0.1748
Menopausal-ER	NFATC1	Median WTS(TPM) Expression	0.1985	0.008	2.0958	Mann-Whitney U	1.1708000000000001	0.2275
Menopausal-ER	SSBP4	Median WTS(TPM) Expression	0.1988	0.008	2.0942	Mann-Whitney U	1.0786	0.1091
Menopausal-ER	MED29	Median WTS(TPM) Expression	0.1988	0.0081	2.0941	Mann-Whitney U	1.1005	0.1382
Menopausal-ER	GABPA	Median WTS(TPM) Expression	0.1989	0.0081	2.0933	Mann-Whitney U	1.1376999999999999	0.1862
Menopausal-ER	ZMIZ1	Median WTS(TPM) Expression	0.1989	0.0081	2.0933	Mann-Whitney U	1.1332	0.1804
Menopausal-ER	CDC23	Median WTS(TPM) Expression	0.199	0.0081	2.0925	Mann-Whitney U	1.1428	0.1926
Menopausal-ER	MLH1	Median WTS(TPM) Expression	0.1992	0.0081	2.0915	Mann-Whitney U	1.1086	0.1488
Menopausal-ER	SLC31A1	Median WTS(TPM) Expression	0.1992	0.0081	2.0913	Mann-Whitney U	1.1086	0.1488
Menopausal-ER	ATR	Median WTS(TPM) Expression	0.1992	0.0081	2.0912	Mann-Whitney U	1.1155999999999999	0.1578
Menopausal-ER	TNFRSF10B	Median WTS(TPM) Expression	0.1992	0.0081	2.0912	Mann-Whitney U	1.1387	0.1874
Menopausal-ER	STK36	Median WTS(TPM) Expression	0.1993	0.0081	2.0906	Mann-Whitney U	1.0983000000000001	0.1353
Menopausal-ER	POPDC2	Median WTS(TPM) Expression	0.1993	0.0081	2.0904	Mann-Whitney U	1.1795	0.2382
Menopausal-ER	TSPAN31	Median WTS(TPM) Expression	0.1993	0.0081	2.0902	Mann-Whitney U	1.1295999999999999	0.1758
Menopausal-ER	C1RL	Median WTS(TPM) Expression	0.1995	0.0081	2.089	Mann-Whitney U	1.1693	0.2256
Menopausal-ER	ARHGAP25	Median WTS(TPM) Expression	0.1995	0.0082	2.0877	Mann-Whitney U	1.1850000000000001	0.2448
Menopausal-ER	DDOST	Median WTS(TPM) Expression	0.1998	0.0082	2.0863	Mann-Whitney U	1.0667	0.0931
Menopausal-ER	TIMM17B	Median WTS(TPM) Expression	0.1999	0.0082	2.0857	Mann-Whitney U	1.0771999999999999	0.1072
Menopausal-ER	CIC	Median WTS(TPM) Expression	0.1999	0.0082	2.0856	Mann-Whitney U	1.0934999999999999	0.129
Menopausal-ER	ALDH1A3	Median WTS(TPM) Expression	0.2004	0.0082	2.0838	Mann-Whitney U	0.8216	-0.2834
Menopausal-ER	TCIRG1	Median WTS(TPM) Expression	0.2011	0.0083	2.0819	Mann-Whitney U	1.1169	0.1595
Menopausal-ER	WDFY4	Median WTS(TPM) Expression	0.2013	0.0083	2.0813	Mann-Whitney U	1.1425000000000001	0.1922
Menopausal-ER	ATN1	Median WTS(TPM) Expression	0.2013	0.0083	2.0809	Mann-Whitney U	1.1439999999999999	0.194
Menopausal-ER	HDX	Median WTS(TPM) Expression	0.2013	0.0083	2.0805	Mann-Whitney U	1.2254	0.2932
Menopausal-ER	MRPL41	Median WTS(TPM) Expression	0.2013	0.0083	2.0805	Mann-Whitney U	1.0820000000000001	0.1138
Menopausal-ER	MFN2	Median WTS(TPM) Expression	0.2018	0.0083	2.079	Mann-Whitney U	1.0703	0.098
Menopausal-ER	CEBPG	Median WTS(TPM) Expression	0.2018	0.0083	2.0786	Mann-Whitney U	1.0913999999999999	0.1261
Menopausal-ER	GSTCD	Median WTS(TPM) Expression	0.2018	0.0083	2.0786	Mann-Whitney U	1.1566000000000001	0.2099
Menopausal-ER	CITED4	Median WTS(TPM) Expression	0.2018	0.0084	2.0782	Mann-Whitney U	1.3632	0.447
Menopausal-ER	ENOX2	Median WTS(TPM) Expression	0.2022	0.0084	2.0773	Mann-Whitney U	1.0975999999999999	0.1344
Menopausal-ER	GPS2	Median WTS(TPM) Expression	0.2025	0.0084	2.0765	Mann-Whitney U	0.87529999999999997	-0.1922
Menopausal-ER	RPS6KA1	Median WTS(TPM) Expression	0.2043	0.0085	2.0715	Mann-Whitney U	1.0891	0.1231
Menopausal-ER	TSSK1B	Median WTS(TPM) Expression	0.2043	0.0085	2.0711	Mann-Whitney U	2.0949	1.0669
Menopausal-ER	ZNF780B	Median WTS(TPM) Expression	0.2047	0.0085	2.0696	Mann-Whitney U	1.1636	0.2186
Menopausal-ER	TNFRSF18	Median WTS(TPM) Expression	0.205	0.0085	2.0686	Mann-Whitney U	1.3310999999999999	0.4127
Menopausal-ER	VAX1	Median WTS(TPM) Expression	0.2052	0.0086	2.0678	Mann-Whitney U	0.50049999999999994	-0.9985
Menopausal-ER	RPL32	Median WTS(TPM) Expression	0.2058	0.0086	2.0663	Mann-Whitney U	1.0887	0.1226
Menopausal-ER	SLAMF6	Median WTS(TPM) Expression	0.2059	0.0086	2.0655	Mann-Whitney U	1.2355	0.3051
Menopausal-ER	TGOLN2	Median WTS(TPM) Expression	0.2064	0.0086	2.0638	Mann-Whitney U	1.087	0.1204
Menopausal-ER	PARP12	Median WTS(TPM) Expression	0.2064	0.0086	2.0636	Mann-Whitney U	1.1242000000000001	0.1689
Menopausal-ER	FRAT1	Median WTS(TPM) Expression	0.2065	0.0087	2.0615	Mann-Whitney U	1.1435	0.1935
Menopausal-ER	CAMSAP3	Median WTS(TPM) Expression	0.2065	0.0087	2.0615	Mann-Whitney U	1.1372	0.1855
Menopausal-ER	PIAS1	Median WTS(TPM) Expression	0.2067	0.0087	2.0609	Mann-Whitney U	1.1572	0.2107
Menopausal-ER	PPP2R1A	Median WTS(TPM) Expression	0.2067	0.0087	2.0606	Mann-Whitney U	1.0666	0.0931
Menopausal-ER	SZT2	Median WTS(TPM) Expression	0.2067	0.0087	2.0606	Mann-Whitney U	1.0983000000000001	0.1353
Menopausal-ER	PKN3	Median WTS(TPM) Expression	0.2067	0.0087	2.0604	Mann-Whitney U	1.234	0.3033
Menopausal-ER	CTSH	Median WTS(TPM) Expression	0.2068	0.0087	2.0596	Mann-Whitney U	1.2293000000000001	0.2979
Menopausal-ER	ZNF57	Median WTS(TPM) Expression	0.207	0.0087	2.059	Mann-Whitney U	1.0683	0.0953
Menopausal-ER	CD48	Median WTS(TPM) Expression	0.2073	0.0087	2.0581	Mann-Whitney U	1.2271000000000001	0.2953
Menopausal-ER	JMJD7	Median WTS(TPM) Expression	0.2077	0.0088	2.0557	Mann-Whitney U	1.1405000000000001	0.1897
Menopausal-ER	FAM118A	Median WTS(TPM) Expression	0.2077	0.0088	2.0552	Mann-Whitney U	1.1166	0.1591
Menopausal-ER	CRYBA1	Median WTS(TPM) Expression	0.2077	0.0088	2.055	Mann-Whitney U	1.1631	0.218
Menopausal-ER	ANKRD36B	Median WTS(TPM) Expression	0.2077	0.0088	2.055	Mann-Whitney U	1.1131	0.1546
Menopausal-ER	SFXN3	Median WTS(TPM) Expression	0.2077	0.0088	2.0548	Mann-Whitney U	1.1343000000000001	0.1818
Menopausal-ER	UQCRC2	Median WTS(TPM) Expression	0.2077	0.0088	2.0548	Mann-Whitney U	1.1094999999999999	0.1498
Menopausal-ER	ZNF76	Median WTS(TPM) Expression	0.2077	0.0088	2.0546	Mann-Whitney U	1.1453	0.1957
Menopausal-ER	ZMYM3	Median WTS(TPM) Expression	0.2077	0.0088	2.0546	Mann-Whitney U	1.107	0.1467
Menopausal-ER	KAT2A	Median WTS(TPM) Expression	0.2077	0.0088	2.0546	Mann-Whitney U	1.1936	0.2553
Menopausal-ER	PRPF8	Median WTS(TPM) Expression	0.208	0.0089	2.0529	Mann-Whitney U	1.0939000000000001	0.1294
Menopausal-ER	ABHD10	Median WTS(TPM) Expression	0.208	0.0089	2.0529	Mann-Whitney U	1.1155999999999999	0.1578
Menopausal-ER	BARX1	Median WTS(TPM) Expression	0.2082	0.0089	2.0518	Mann-Whitney U	0.70660000000000001	-0.501
Menopausal-ER	TBCB	Median WTS(TPM) Expression	0.2083	0.0089	2.0512	Mann-Whitney U	1.0914999999999999	0.1263
Menopausal-ER	GLYCTK	Median WTS(TPM) Expression	0.2091	0.0089	2.0493	Mann-Whitney U	1.1176999999999999	0.1605
Menopausal-ER	SCRG1	Median WTS(TPM) Expression	0.2101	0.009	2.0465	Mann-Whitney U	1.2112000000000001	0.2764
Menopausal-ER	BCDIN3D	Median WTS(TPM) Expression	0.2101	0.009	2.046	Mann-Whitney U	1.1719999999999999	0.2289
Menopausal-ER	ZNF771	Median WTS(TPM) Expression	0.2101	0.009	2.0455	Mann-Whitney U	1.1156999999999999	0.158
Menopausal-ER	RASGRP2	Median WTS(TPM) Expression	0.211	0.0091	2.0428	Mann-Whitney U	1.2404999999999999	0.311
Menopausal-ER	MOGS	Median WTS(TPM) Expression	0.211	0.0091	2.0428	Mann-Whitney U	1.1371	0.1854
Menopausal-ER	HMGN1	Median WTS(TPM) Expression	0.2125	0.0092	2.0386	Mann-Whitney U	1.0777000000000001	0.108
Menopausal-ER	CELF1	Median WTS(TPM) Expression	0.2125	0.0092	2.0384	Mann-Whitney U	1.1244000000000001	0.1691
Menopausal-ER	FKBP5	Median WTS(TPM) Expression	0.2125	0.0092	2.0384	Mann-Whitney U	1.1463000000000001	0.197
Menopausal-ER	MAP4K1	Median WTS(TPM) Expression	0.2126	0.0092	2.0378	Mann-Whitney U	1.1023000000000001	0.1406
Menopausal-ER	SLC9A9	Median WTS(TPM) Expression	0.2128	0.0092	2.0363	Mann-Whitney U	1.1162000000000001	0.1586
Menopausal-ER	SCGB1D2	Median WTS(TPM) Expression	0.2131	0.0092	2.0347	Mann-Whitney U	2.5743999999999998	1.3642
Menopausal-ER	RCL1	Median WTS(TPM) Expression	0.2131	0.0092	2.0346	Mann-Whitney U	1.0777000000000001	0.1079
Menopausal-ER	HDLBP	Median WTS(TPM) Expression	0.2131	0.0092	2.0344	Mann-Whitney U	1.1234	0.1679
Menopausal-ER	PRICKLE2	Median WTS(TPM) Expression	0.2134	0.0093	2.0336	Mann-Whitney U	1.1609	0.2152
Menopausal-ER	HOXB8	Median WTS(TPM) Expression	0.2145	0.0093	2.0311	Mann-Whitney U	0.72350000000000003	-0.4669
Menopausal-ER	GIMAP2	Median WTS(TPM) Expression	0.2145	0.0093	2.0307	Mann-Whitney U	1.1777	0.236
Menopausal-ER	RHOT1	Median WTS(TPM) Expression	0.2145	0.0093	2.0307	Mann-Whitney U	1.1149	0.157
Menopausal-ER	GRAPL	Median WTS(TPM) Expression	0.2153	0.0094	2.0287	Mann-Whitney U	1.1506000000000001	0.2024
Menopausal-ER	IL17RC	Median WTS(TPM) Expression	0.2153	0.0094	2.0287	Mann-Whitney U	1.1173999999999999	0.1602
Menopausal-ER	RFX3	Median WTS(TPM) Expression	0.2157	0.0094	2.0275	Mann-Whitney U	1.169	0.2253
Menopausal-ER	TMBIM1	Median WTS(TPM) Expression	0.2159	0.0094	2.0268	Mann-Whitney U	1.1352	0.183
Menopausal-ER	RBBP7	Median WTS(TPM) Expression	0.2159	0.0094	2.0268	Mann-Whitney U	1.2202999999999999	0.2872
Menopausal-ER	RHBDD2	Median WTS(TPM) Expression	0.2163	0.0094	2.0254	Mann-Whitney U	1.0521	0.0732
Menopausal-ER	TMEM101	Median WTS(TPM) Expression	0.2165	0.0094	2.0249	Mann-Whitney U	1.1533	0.2057
Menopausal-ER	ZNF22	Median WTS(TPM) Expression	0.2166	0.0095	2.0246	Mann-Whitney U	0.88629999999999998	-0.1741
Menopausal-ER	CORO2A	Median WTS(TPM) Expression	0.2168	0.0095	2.0238	Mann-Whitney U	1.2004999999999999	0.2636
Menopausal-ER	PYCARD	Median WTS(TPM) Expression	0.2168	0.0095	2.0231	Mann-Whitney U	1.1984999999999999	0.2613
Menopausal-ER	CARD8	Median WTS(TPM) Expression	0.2168	0.0095	2.0224	Mann-Whitney U	1.1071	0.1468
Menopausal-ER	MBD6	Median WTS(TPM) Expression	0.2168	0.0095	2.0224	Mann-Whitney U	1.1261000000000001	0.1713
Menopausal-ER	SNAPC2	Median WTS(TPM) Expression	0.2168	0.0095	2.0222	Mann-Whitney U	1.0936999999999999	0.1292
Menopausal-ER	NKX1-2	Median WTS(TPM) Expression	0.2168	0.0095	2.0215	Mann-Whitney U	0.72450000000000003	-0.465
Menopausal-ER	DNAJC17	Median WTS(TPM) Expression	0.2169	0.0095	2.0212	Mann-Whitney U	1.0987	0.1358
Menopausal-ER	TMEM42	Median WTS(TPM) Expression	0.217	0.0095	2.0207	Mann-Whitney U	1.1589	0.2127
Menopausal-ER	BCL7B	Median WTS(TPM) Expression	0.2171	0.0095	2.0203	Mann-Whitney U	0.89410000000000001	-0.1615
Menopausal-ER	TSPAN4	Median WTS(TPM) Expression	0.2179	0.0096	2.0182	Mann-Whitney U	1.1989000000000001	0.2617
Menopausal-ER	SIAE	Median WTS(TPM) Expression	0.2179	0.0096	2.018	Mann-Whitney U	1.0869	0.1202
Menopausal-ER	PLAC8	Median WTS(TPM) Expression	0.218	0.0096	2.0174	Mann-Whitney U	1.2756000000000001	0.3512
Menopausal-ER	LTA4H	Median WTS(TPM) Expression	0.2182	0.0096	2.0169	Mann-Whitney U	1.0960000000000001	0.1322
Menopausal-ER	CLN6	Median WTS(TPM) Expression	0.2189	0.0097	2.0146	Mann-Whitney U	1.1404000000000001	0.1895
Menopausal-ER	NBPF14	Median WTS(TPM) Expression	0.2189	0.0097	2.0142	Mann-Whitney U	1.0940000000000001	0.1296
Menopausal-ER	EN2	Median WTS(TPM) Expression	0.2189	0.0097	2.014	Mann-Whitney U	0.65180000000000005	-0.6174
Menopausal-ER	VWA5A	Median WTS(TPM) Expression	0.219	0.0097	2.0129	Mann-Whitney U	1.1135999999999999	0.1552
Menopausal-ER	TRAT1	Median WTS(TPM) Expression	0.2196	0.0098	2.0108	Mann-Whitney U	1.2319	0.3009
Menopausal-ER	HOMER1	Median WTS(TPM) Expression	0.22	0.0098	2.0095	Mann-Whitney U	0.72109999999999996	-0.4718
Menopausal-ER	NPC2	Median WTS(TPM) Expression	0.2207	0.0098	2.0078	Mann-Whitney U	1.1503000000000001	0.202
Menopausal-ER	HACL1	Median WTS(TPM) Expression	0.221	0.0098	2.007	Mann-Whitney U	1.0894999999999999	0.1236
Menopausal-ER	FAM8A1	Median WTS(TPM) Expression	0.2214	0.0099	2.0059	Mann-Whitney U	1.1202000000000001	0.1638
Menopausal-ER	SLCO2B1	Median WTS(TPM) Expression	0.2215	0.0099	2.0055	Mann-Whitney U	1.2201	0.287
Menopausal-ER	CCDC144A	Median WTS(TPM) Expression	0.2217	0.0099	2.0048	Mann-Whitney U	1.2784	0.3544
Menopausal-ER	TMEM63A	Median WTS(TPM) Expression	0.2217	0.0099	2.0042	Mann-Whitney U	1.159	0.2129
Menopausal-ER	GLI4	Median WTS(TPM) Expression	0.2217	0.0099	2.0038	Mann-Whitney U	1.1492	0.2007
Menopausal-ER	TRAPPC1	Median WTS(TPM) Expression	0.2217	0.0099	2.0038	Mann-Whitney U	1.091	0.1256
Menopausal-ER	MPI	Median WTS(TPM) Expression	0.2217	0.0099	2.0034	Mann-Whitney U	1.1257999999999999	0.1709
Menopausal-ER	OTOP1	Median WTS(TPM) Expression	0.2217	0.0099	2.0034	Mann-Whitney U	0.622	-0.685
Menopausal-ER	LRRC23	Median WTS(TPM) Expression	0.2218	0.0099	2.0031	Mann-Whitney U	1.1872	0.2476
Menopausal-ER	NBPF15	Median WTS(TPM) Expression	0.2218	0.0099	2.0027	Mann-Whitney U	1.1982999999999999	0.261
Menopausal-ER	MRAP	Median WTS(TPM) Expression	0.2218	0.0099	2.0024	Mann-Whitney U	1.6028	0.6806
Menopausal-ER	RPS25	Median WTS(TPM) Expression	0.2221	0.01	2.0012	Mann-Whitney U	0.89700000000000002	-0.1569
Menopausal-ER	BCKDHA	Median WTS(TPM) Expression	0.2223	0.01	2	Mann-Whitney U	1.0665	0.0929
Menopausal-ER	C2CD2	Median WTS(TPM) Expression	0.2223	0.01	1.9998	Mann-Whitney U	1.1377999999999999	0.1862
Menopausal-ER	TMEM234	Median WTS(TPM) Expression	0.2223	0.01	1.9998	Mann-Whitney U	1.0832999999999999	0.1155
Menopausal-ER	SMARCA2	Median WTS(TPM) Expression	0.2223	0.01	1.9998	Mann-Whitney U	1.1138999999999999	0.1556
Menopausal-ER	EXOC4	Median WTS(TPM) Expression	0.2225	0.01	1.9987	Mann-Whitney U	1.1335	0.1808
Menopausal-ER	WNT9A	Median WTS(TPM) Expression	0.2226	0.01	1.9981	Mann-Whitney U	0.82779999999999998	-0.2726
Menopausal-ER	GTPBP6	Median WTS(TPM) Expression	0.2231	0.0101	1.997	Mann-Whitney U	1.1264000000000001	0.1717
Menopausal-ER	CUTA	Median WTS(TPM) Expression	0.2233	0.0101	1.9963	Mann-Whitney U	1.1023000000000001	0.1405
Menopausal-ER	ZNF816-ZNF321P	Median WTS(TPM) Expression	0.2235	0.0101	1.9958	Mann-Whitney U	1.1838	0.2435
Menopausal-ER	MRPL24	Median WTS(TPM) Expression	0.2237	0.0101	1.9949	Mann-Whitney U	1.1499999999999999	0.2016
Menopausal-ER	ALX4	Median WTS(TPM) Expression	0.2241	0.0102	1.992	Mann-Whitney U	0.82869999999999999	-0.2711
Menopausal-ER	RBMX	Median WTS(TPM) Expression	0.2241	0.0102	1.9919	Mann-Whitney U	1.1154999999999999	0.1577
Menopausal-ER	ABCB8	Median WTS(TPM) Expression	0.2248	0.0102	1.9904	Mann-Whitney U	1.0931999999999999	0.1286
Menopausal-ER	COQ10A	Median WTS(TPM) Expression	0.2249	0.0102	1.99	Mann-Whitney U	1.1597	0.2137
Menopausal-ER	HLA-DPA1	Median WTS(TPM) Expression	0.225	0.0103	1.9888	Mann-Whitney U	1.2565	0.3294
Menopausal-ER	DET1	Median WTS(TPM) Expression	0.2251	0.0103	1.9883	Mann-Whitney U	1.1382000000000001	0.1868
Menopausal-ER	NBPF20	Median WTS(TPM) Expression	0.2255	0.0103	1.9874	Mann-Whitney U	1.1957	0.2578
Menopausal-ER	ABR	Median WTS(TPM) Expression	0.2256	0.0103	1.9868	Mann-Whitney U	1.0978000000000001	0.1346
Menopausal-ER	RHBDD1	Median WTS(TPM) Expression	0.226	0.0103	1.9857	Mann-Whitney U	1.1153	0.1575
Menopausal-ER	AGR3	Median WTS(TPM) Expression	0.2264	0.0104	1.9848	Mann-Whitney U	1.2622	0.3359
Menopausal-ER	SNX8	Median WTS(TPM) Expression	0.2268	0.0104	1.9838	Mann-Whitney U	1.1015999999999999	0.1396
Menopausal-ER	PVR	Median WTS(TPM) Expression	0.2268	0.0104	1.9833	Mann-Whitney U	1.1476999999999999	0.1987
Menopausal-ER	ZNF280D	Median WTS(TPM) Expression	0.2268	0.0104	1.9833	Mann-Whitney U	1.1613	0.2157
Menopausal-ER	TTC14	Median WTS(TPM) Expression	0.227	0.0104	1.9825	Mann-Whitney U	1.1386000000000001	0.1872
Menopausal-ER	DIP2B	Median WTS(TPM) Expression	0.2271	0.0104	1.9819	Mann-Whitney U	1.1453	0.1958
Menopausal-ER	LTN1	Median WTS(TPM) Expression	0.2271	0.0104	1.9817	Mann-Whitney U	1.1133999999999999	0.155
Menopausal-ER	PTAFR	Median WTS(TPM) Expression	0.2271	0.0104	1.9816	Mann-Whitney U	1.1306	0.1771
Menopausal-ER	AAAS	Median WTS(TPM) Expression	0.2271	0.0105	1.9808	Mann-Whitney U	1.0914999999999999	0.1263
Menopausal-ER	SLC12A6	Median WTS(TPM) Expression	0.2271	0.0105	1.9804	Mann-Whitney U	1.0819000000000001	0.1136
Menopausal-ER	ZNF596	Median WTS(TPM) Expression	0.2271	0.0105	1.9804	Mann-Whitney U	1.1508	0.2026
Menopausal-ER	NOM1	Median WTS(TPM) Expression	0.2271	0.0105	1.9799	Mann-Whitney U	1.1656	0.221
Menopausal-ER	B3GNTL1	Median WTS(TPM) Expression	0.2275	0.0105	1.9784	Mann-Whitney U	1.1814	0.2405
Menopausal-ER	ADAT2	Median WTS(TPM) Expression	0.2275	0.0105	1.9782	Mann-Whitney U	1.1627000000000001	0.2174
Menopausal-ER	ALOX15B	Median WTS(TPM) Expression	0.2277	0.0105	1.9774	Mann-Whitney U	1.4971000000000001	0.5821
Menopausal-ER	PTK6	Median WTS(TPM) Expression	0.228	0.0106	1.9767	Mann-Whitney U	1.1311	0.1778
Menopausal-ER	PACS1	Median WTS(TPM) Expression	0.228	0.0106	1.9765	Mann-Whitney U	1.1262000000000001	0.1714
Menopausal-ER	ADORA3	Median WTS(TPM) Expression	0.2285	0.0106	1.9748	Mann-Whitney U	1.2134	0.2791
Menopausal-ER	GLB1L2	Median WTS(TPM) Expression	0.2285	0.0106	1.9743	Mann-Whitney U	1.3601000000000001	0.4437
Menopausal-ER	UBXN7	Median WTS(TPM) Expression	0.2287	0.0106	1.9737	Mann-Whitney U	1.1271	0.1726
Menopausal-ER	USP8	Median WTS(TPM) Expression	0.229	0.0106	1.9727	Mann-Whitney U	1.1328	0.1799
Menopausal-ER	IL17RA	Median WTS(TPM) Expression	0.2294	0.0107	1.9714	Mann-Whitney U	1.0981000000000001	0.135
Menopausal-ER	CIDEB	Median WTS(TPM) Expression	0.2294	0.0107	1.9712	Mann-Whitney U	1.179	0.2375
Menopausal-ER	KLF3	Median WTS(TPM) Expression	0.2305	0.0108	1.9679	Mann-Whitney U	1.1166	0.1591
Menopausal-ER	MAPKBP1	Median WTS(TPM) Expression	0.2305	0.0108	1.9677	Mann-Whitney U	1.0984	0.1354
Menopausal-ER	SYBU	Median WTS(TPM) Expression	0.2309	0.0108	1.9665	Mann-Whitney U	1.2158	0.2819
Menopausal-ER	SLC7A6	Median WTS(TPM) Expression	0.2309	0.0108	1.9664	Mann-Whitney U	1.1208	0.1646
Menopausal-ER	RAB1B	Median WTS(TPM) Expression	0.231	0.0108	1.966	Mann-Whitney U	0.86950000000000005	-0.2017
Menopausal-ER	ASCL1	Median WTS(TPM) Expression	0.2311	0.0108	1.9649	Mann-Whitney U	0.63990000000000002	-0.644
Menopausal-ER	ASAP2	Median WTS(TPM) Expression	0.2311	0.0108	1.9647	Mann-Whitney U	1.1508	0.2026
Menopausal-ER	BUB3	Median WTS(TPM) Expression	0.2313	0.0109	1.9641	Mann-Whitney U	1.1196999999999999	0.1631
Menopausal-ER	SIGIRR	Median WTS(TPM) Expression	0.2315	0.0109	1.9632	Mann-Whitney U	1.0767	0.1066
Menopausal-ER	P2RY8	Median WTS(TPM) Expression	0.2317	0.0109	1.9626	Mann-Whitney U	1.1117999999999999	0.1529
Menopausal-ER	KAT8	Median WTS(TPM) Expression	0.2318	0.0109	1.9622	Mann-Whitney U	1.1393	0.1881
Menopausal-ER	MYH9	Median WTS(TPM) Expression	0.2324	0.011	1.9606	Mann-Whitney U	1.1229	0.1672
Menopausal-ER	PSTPIP2	Median WTS(TPM) Expression	0.2324	0.011	1.96	Mann-Whitney U	1.1760999999999999	0.234
Menopausal-ER	B9D1	Median WTS(TPM) Expression	0.2334	0.011	1.9576	Mann-Whitney U	1.1598999999999999	0.2139
Menopausal-ER	PPTC7	Median WTS(TPM) Expression	0.2335	0.011	1.957	Mann-Whitney U	1.1304000000000001	0.1768
Menopausal-ER	RRP7A	Median WTS(TPM) Expression	0.2341	0.0111	1.9553	Mann-Whitney U	1.1220000000000001	0.1661
Menopausal-ER	RSPO4	Median WTS(TPM) Expression	0.2342	0.0111	1.9547	Mann-Whitney U	0.6593	-0.601
Menopausal-ER	TRMT11	Median WTS(TPM) Expression	0.2348	0.0111	1.9531	Mann-Whitney U	1.1399999999999999	0.189
Menopausal-ER	LFNG	Median WTS(TPM) Expression	0.2366	0.0113	1.9482	Mann-Whitney U	1.1511	0.203
Menopausal-ER	VKORC1	Median WTS(TPM) Expression	0.2366	0.0113	1.948	Mann-Whitney U	1.1154999999999999	0.1577
Menopausal-ER	PPRC1	Median WTS(TPM) Expression	0.2366	0.0113	1.9479	Mann-Whitney U	1.1171	0.1598
Menopausal-ER	TMEM25	Median WTS(TPM) Expression	0.2366	0.0113	1.9477	Mann-Whitney U	1.0988	0.1359
Menopausal-ER	MYEOV	Median WTS(TPM) Expression	0.2367	0.0113	1.9474	Mann-Whitney U	0.64400000000000002	-0.6348
Menopausal-ER	GRAMD1A	Median WTS(TPM) Expression	0.2367	0.0113	1.9471	Mann-Whitney U	1.0699000000000001	0.0975
Menopausal-ER	LRRC34	Median WTS(TPM) Expression	0.2367	0.0113	1.9466	Mann-Whitney U	1.2061999999999999	0.2705
Menopausal-ER	NOL8	Median WTS(TPM) Expression	0.2367	0.0113	1.946	Mann-Whitney U	1.1638999999999999	0.2189
Menopausal-ER	NOC4L	Median WTS(TPM) Expression	0.2367	0.0113	1.9458	Mann-Whitney U	1.1173999999999999	0.1601
Menopausal-ER	LARS2	Median WTS(TPM) Expression	0.2371	0.0114	1.9449	Mann-Whitney U	1.119	0.1622
Menopausal-ER	LDB1	Median WTS(TPM) Expression	0.2372	0.0114	1.9443	Mann-Whitney U	1.1254	0.1704
Menopausal-ER	CYP2R1	Median WTS(TPM) Expression	0.2378	0.0114	1.943	Mann-Whitney U	1.0671999999999999	0.0938
Menopausal-ER	HORMAD1	Median WTS(TPM) Expression	0.2382	0.0114	1.9418	Mann-Whitney U	1.2939000000000001	0.3717
Menopausal-ER	AP5Z1	Median WTS(TPM) Expression	0.2387	0.0115	1.9406	Mann-Whitney U	1.0947	0.1306
Menopausal-ER	CD27	Median WTS(TPM) Expression	0.2388	0.0115	1.94	Mann-Whitney U	1.2097	0.2746
Menopausal-ER	IMMP1L	Median WTS(TPM) Expression	0.2393	0.0115	1.9389	Mann-Whitney U	1.1104000000000001	0.1511
Menopausal-ER	CTSA	Median WTS(TPM) Expression	0.2396	0.0115	1.938	Mann-Whitney U	1.1356999999999999	0.1836
Menopausal-ER	GNS	Median WTS(TPM) Expression	0.2404	0.0116	1.935	Mann-Whitney U	1.0940000000000001	0.1296
Menopausal-ER	MERTK	Median WTS(TPM) Expression	0.2404	0.0116	1.935	Mann-Whitney U	1.1472	0.1981
Menopausal-ER	MIS18BP1	Median WTS(TPM) Expression	0.2405	0.0116	1.9345	Mann-Whitney U	1.1315999999999999	0.1784
Menopausal-ER	CLK3	Median WTS(TPM) Expression	0.2409	0.0117	1.933	Mann-Whitney U	1.1008	0.1385
Menopausal-ER	IFT80	Median WTS(TPM) Expression	0.2411	0.0117	1.9324	Mann-Whitney U	1.1689000000000001	0.2252
Menopausal-ER	MYPOP	Median WTS(TPM) Expression	0.2414	0.0117	1.9319	Mann-Whitney U	0.91120000000000001	-0.1342
Menopausal-ER	MAN1B1	Median WTS(TPM) Expression	0.2414	0.0117	1.9317	Mann-Whitney U	1.1144000000000001	0.1563
Menopausal-ER	PYCR2	Median WTS(TPM) Expression	0.2414	0.0117	1.9313	Mann-Whitney U	1.0670999999999999	0.0937
Menopausal-ER	URM1	Median WTS(TPM) Expression	0.2414	0.0117	1.9309	Mann-Whitney U	1.0806	0.1119
Menopausal-ER	TSPYL2	Median WTS(TPM) Expression	0.2414	0.0117	1.9302	Mann-Whitney U	1.1673	0.2232
Menopausal-ER	RPS23	Median WTS(TPM) Expression	0.2416	0.0118	1.9287	Mann-Whitney U	1.1106	0.1513
Menopausal-ER	MTCP1	Median WTS(TPM) Expression	0.2416	0.0118	1.9272	Mann-Whitney U	1.1238999999999999	0.1685
Menopausal-ER	TUBB	Median WTS(TPM) Expression	0.2416	0.0118	1.927	Mann-Whitney U	1.095	0.1309
Menopausal-ER	PTGER2	Median WTS(TPM) Expression	0.2416	0.0118	1.9269	Mann-Whitney U	1.1791	0.2377
Menopausal-ER	NDUFA5	Median WTS(TPM) Expression	0.2416	0.0119	1.9259	Mann-Whitney U	0.86470000000000002	-0.2097
Menopausal-ER	YY1AP1	Median WTS(TPM) Expression	0.2416	0.0119	1.9257	Mann-Whitney U	1.1627000000000001	0.2175
Menopausal-ER	TET3	Median WTS(TPM) Expression	0.2416	0.0119	1.9252	Mann-Whitney U	1.1024	0.1406
Menopausal-ER	HMGB2	Median WTS(TPM) Expression	0.2416	0.0119	1.9246	Mann-Whitney U	1.3092999999999999	0.3888
Menopausal-ER	IGBP1	Median WTS(TPM) Expression	0.2416	0.0119	1.9243	Mann-Whitney U	1.117	0.1597
Menopausal-ER	DNAJB9	Median WTS(TPM) Expression	0.2416	0.0119	1.9233	Mann-Whitney U	1.1404000000000001	0.1895
Menopausal-ER	ZNF394	Median WTS(TPM) Expression	0.2416	0.012	1.9209	Mann-Whitney U	1.1289	0.1749
Menopausal-ER	TTC31	Median WTS(TPM) Expression	0.2416	0.012	1.9204	Mann-Whitney U	1.0708	0.0988
Menopausal-ER	KCTD6	Median WTS(TPM) Expression	0.2416	0.012	1.9196	Mann-Whitney U	1.0921000000000001	0.1271
Menopausal-ER	ZBTB25	Median WTS(TPM) Expression	0.2416	0.0121	1.9183	Mann-Whitney U	1.0802	0.1113
Menopausal-ER	CALCOCO2	Median WTS(TPM) Expression	0.2416	0.0121	1.918	Mann-Whitney U	1.1257999999999999	0.171
Menopausal-ER	FOXO3	Median WTS(TPM) Expression	0.2416	0.0121	1.9156	Mann-Whitney U	1.1234	0.1679
Menopausal-ER	BANF1	Median WTS(TPM) Expression	0.2416	0.0122	1.915	Mann-Whitney U	1.1299999999999999	0.1763
Menopausal-ER	TRIM68	Median WTS(TPM) Expression	0.2416	0.0122	1.9148	Mann-Whitney U	1.2337	0.303
Menopausal-ER	TEP1	Median WTS(TPM) Expression	0.2416	0.0122	1.913	Mann-Whitney U	1.1935	0.2552
Menopausal-ER	SGCG	Median WTS(TPM) Expression	0.2416	0.0122	1.9128	Mann-Whitney U	0.83340000000000003	-0.2629
Menopausal-ER	RBM39	Median WTS(TPM) Expression	0.2416	0.0122	1.9124	Mann-Whitney U	1.1173999999999999	0.1601
Menopausal-ER	TMEM241	Median WTS(TPM) Expression	0.2416	0.0122	1.9122	Mann-Whitney U	1.0903	0.1248
Menopausal-ER	FBXO25	Median WTS(TPM) Expression	0.2416	0.0123	1.9117	Mann-Whitney U	1.1099000000000001	0.1505
Menopausal-ER	TMEM231	Median WTS(TPM) Expression	0.2416	0.0123	1.9109	Mann-Whitney U	1.1838	0.2434
Menopausal-ER	RARRES1	Median WTS(TPM) Expression	0.2416	0.0123	1.9109	Mann-Whitney U	1.2214	0.2886
Menopausal-ER	ANKLE2	Median WTS(TPM) Expression	0.2416	0.0123	1.9089	Mann-Whitney U	1.1286	0.1745
Menopausal-ER	RSL24D1	Median WTS(TPM) Expression	0.2416	0.0123	1.9089	Mann-Whitney U	1.1119000000000001	0.1531
Menopausal-ER	MED9	Median WTS(TPM) Expression	0.2416	0.0123	1.9084	Mann-Whitney U	1.1035999999999999	0.1422
Menopausal-ER	CWH43	Median WTS(TPM) Expression	0.2416	0.0124	1.9079	Mann-Whitney U	0.55320000000000003	-0.854
Menopausal-ER	CRYZL1	Median WTS(TPM) Expression	0.2416	0.0124	1.9078	Mann-Whitney U	1.1183000000000001	0.1614
Menopausal-ER	PSMG2	Median WTS(TPM) Expression	0.2416	0.0124	1.9073	Mann-Whitney U	1.0720000000000001	0.1002
Menopausal-ER	PRPF38B	Median WTS(TPM) Expression	0.2416	0.0124	1.9069	Mann-Whitney U	1.0556000000000001	0.078
Menopausal-ER	FOXH1	Median WTS(TPM) Expression	0.2416	0.0124	1.9067	Mann-Whitney U	0.85460000000000003	-0.2267
Menopausal-ER	MAN1C1	Median WTS(TPM) Expression	0.2416	0.0124	1.906	Mann-Whitney U	1.1123000000000001	0.1535
Menopausal-ER	CYB5R1	Median WTS(TPM) Expression	0.2416	0.0124	1.9052	Mann-Whitney U	1.2076	0.2721
Menopausal-ER	PFDN1	Median WTS(TPM) Expression	0.2416	0.0124	1.905	Mann-Whitney U	1.1116999999999999	0.1527
Menopausal-ER	SEMA4A	Median WTS(TPM) Expression	0.2416	0.0125	1.9047	Mann-Whitney U	1.2383	0.3084
Menopausal-ER	DUSP5	Median WTS(TPM) Expression	0.2416	0.0125	1.9045	Mann-Whitney U	1.1455	0.196
Menopausal-ER	TEKT4	Median WTS(TPM) Expression	0.2424	0.0125	1.9022	Mann-Whitney U	1.4216	0.5075
Menopausal-ER	SOWAHB	Median WTS(TPM) Expression	0.2428	0.0126	1.9012	Mann-Whitney U	0.86550000000000005	-0.2083
Menopausal-ER	PTRH2	Median WTS(TPM) Expression	0.243	0.0126	1.9004	Mann-Whitney U	1.0847	0.1173
Menopausal-ER	DCAF4	Median WTS(TPM) Expression	0.2431	0.0126	1.8999	Mann-Whitney U	1.1200000000000001	0.1635
Menopausal-ER	PINX1	Median WTS(TPM) Expression	0.2431	0.0126	1.8986	Mann-Whitney U	1.1707000000000001	0.2274
Menopausal-ER	INTS7	Median WTS(TPM) Expression	0.2431	0.0127	1.8969	Mann-Whitney U	1.1328	0.1799
Menopausal-ER	INPP5D	Median WTS(TPM) Expression	0.2431	0.0127	1.8969	Mann-Whitney U	1.1492	0.2006
Menopausal-ER	TMCO6	Median WTS(TPM) Expression	0.2431	0.0127	1.8969	Mann-Whitney U	1.1362000000000001	0.1843
Menopausal-ER	GOLPH3L	Median WTS(TPM) Expression	0.2431	0.0127	1.8964	Mann-Whitney U	1.1592	0.2132
Menopausal-ER	GLE1	Median WTS(TPM) Expression	0.2431	0.0127	1.8962	Mann-Whitney U	1.1131	0.1546
Menopausal-ER	RASL11A	Median WTS(TPM) Expression	0.2434	0.0127	1.8955	Mann-Whitney U	1.1872	0.2476
Menopausal-ER	TRAF1	Median WTS(TPM) Expression	0.2437	0.0128	1.8944	Mann-Whitney U	1.0888	0.1228
Menopausal-ER	OAS3	Median WTS(TPM) Expression	0.2447	0.0128	1.892	Mann-Whitney U	1.258	0.3311
Menopausal-ER	CAMK1	Median WTS(TPM) Expression	0.2447	0.0128	1.8918	Mann-Whitney U	1.1027	0.1411
Menopausal-ER	SSR3	Median WTS(TPM) Expression	0.2447	0.0128	1.8916	Mann-Whitney U	1.0927	0.1279
Menopausal-ER	ASXL1	Median WTS(TPM) Expression	0.245	0.0129	1.8909	Mann-Whitney U	1.1241000000000001	0.1687
Menopausal-ER	TEX264	Median WTS(TPM) Expression	0.2453	0.0129	1.8901	Mann-Whitney U	1.0650999999999999	0.091
Menopausal-ER	LMF2	Median WTS(TPM) Expression	0.2457	0.0129	1.8892	Mann-Whitney U	1.1153999999999999	0.1576
Menopausal-ER	PHC1	Median WTS(TPM) Expression	0.2457	0.0129	1.8891	Mann-Whitney U	1.1342000000000001	0.1817
Menopausal-ER	KLF4	Median WTS(TPM) Expression	0.2458	0.0129	1.8889	Mann-Whitney U	1.3041	0.3831
Menopausal-ER	LRRC57	Median WTS(TPM) Expression	0.2463	0.013	1.8872	Mann-Whitney U	1.1243000000000001	0.169
Menopausal-ER	MRPL3	Median WTS(TPM) Expression	0.2463	0.013	1.8868	Mann-Whitney U	1.1505000000000001	0.2023
Menopausal-ER	FBXO38	Median WTS(TPM) Expression	0.2468	0.013	1.8856	Mann-Whitney U	1.1051	0.1442
Menopausal-ER	ZNF302	Median WTS(TPM) Expression	0.2471	0.013	1.8848	Mann-Whitney U	1.1375	0.1858
Menopausal-ER	APBB1IP	Median WTS(TPM) Expression	0.2472	0.0131	1.8839	Mann-Whitney U	1.1627000000000001	0.2175
Menopausal-ER	ERV3-1	Median WTS(TPM) Expression	0.2472	0.0131	1.8839	Mann-Whitney U	1.1758	0.2337
Menopausal-ER	MSMP	Median WTS(TPM) Expression	0.2473	0.0131	1.8836	Mann-Whitney U	0.75529999999999997	-0.4049
Menopausal-ER	HOXC4	Median WTS(TPM) Expression	0.2473	0.0131	1.8828	Mann-Whitney U	1.1318999999999999	0.1787
Menopausal-ER	LPAR3	Median WTS(TPM) Expression	0.2473	0.0131	1.8818	Mann-Whitney U	1.29	0.3673
Menopausal-ER	INSIG1	Median WTS(TPM) Expression	0.2473	0.0131	1.8817	Mann-Whitney U	0.84989999999999999	-0.2346
Menopausal-ER	BYSL	Median WTS(TPM) Expression	0.2473	0.0131	1.8817	Mann-Whitney U	1.1182000000000001	0.1612
Menopausal-ER	AS3MT	Median WTS(TPM) Expression	0.2474	0.0131	1.8813	Mann-Whitney U	1.2963	0.3745
Menopausal-ER	SULT1A4	Median WTS(TPM) Expression	0.2474	0.0131	1.8812	Mann-Whitney U	1.1254	0.1704
Menopausal-ER	ESM1	Median WTS(TPM) Expression	0.2475	0.0132	1.8802	Mann-Whitney U	0.81040000000000001	-0.3032
Menopausal-ER	UBC	Median WTS(TPM) Expression	0.248	0.0132	1.8788	Mann-Whitney U	1.0755999999999999	0.1052
Menopausal-ER	FOXO4	Median WTS(TPM) Expression	0.248	0.0132	1.8784	Mann-Whitney U	1.1095999999999999	0.15
Menopausal-ER	ESX1	Median WTS(TPM) Expression	0.2483	0.0133	1.8766	Mann-Whitney U	0.69710000000000005	-0.5205
Menopausal-ER	VTN	Median WTS(TPM) Expression	0.2484	0.0133	1.8763	Mann-Whitney U	1.2126999999999999	0.2782
Menopausal-ER	AGER	Median WTS(TPM) Expression	0.2489	0.0133	1.8748	Mann-Whitney U	1.1722999999999999	0.2293
Menopausal-ER	SHOX2	Median WTS(TPM) Expression	0.2489	0.0134	1.8744	Mann-Whitney U	0.80020000000000002	-0.3216
Menopausal-ER	PRDX3	Median WTS(TPM) Expression	0.2489	0.0134	1.8744	Mann-Whitney U	1.0718000000000001	0.1001
Menopausal-ER	SRF	Median WTS(TPM) Expression	0.2489	0.0134	1.8742	Mann-Whitney U	1.0648	0.0906
Menopausal-ER	IL6R	Median WTS(TPM) Expression	0.2489	0.0134	1.874	Mann-Whitney U	1.1692	0.2255
Menopausal-ER	SRSF2	Median WTS(TPM) Expression	0.2489	0.0134	1.874	Mann-Whitney U	1.0921000000000001	0.127
Menopausal-ER	PPP3R1	Median WTS(TPM) Expression	0.249	0.0134	1.8735	Mann-Whitney U	0.91539999999999999	-0.1276
Menopausal-ER	CD180	Median WTS(TPM) Expression	0.2491	0.0134	1.8726	Mann-Whitney U	1.1395999999999999	0.1885
Menopausal-ER	CASD1	Median WTS(TPM) Expression	0.2491	0.0134	1.8722	Mann-Whitney U	1.0945	0.1303
Menopausal-ER	CEP68	Median WTS(TPM) Expression	0.2491	0.0134	1.872	Mann-Whitney U	1.0704	0.0982
Menopausal-ER	ABO	Median WTS(TPM) Expression	0.2493	0.0134	1.8713	Mann-Whitney U	1.3669	0.4509
Menopausal-ER	ATP8B2	Median WTS(TPM) Expression	0.2494	0.0135	1.8707	Mann-Whitney U	1.1069	0.1465
Menopausal-ER	DHRSX	Median WTS(TPM) Expression	0.2496	0.0135	1.87	Mann-Whitney U	1.1054999999999999	0.1447
Menopausal-ER	ATXN7L3	Median WTS(TPM) Expression	0.2499	0.0135	1.8689	Mann-Whitney U	1.1198999999999999	0.1633
Menopausal-ER	CACNA1F	Median WTS(TPM) Expression	0.2499	0.0135	1.8687	Mann-Whitney U	1.3698999999999999	0.454
Menopausal-ER	STAT6	Median WTS(TPM) Expression	0.25	0.0136	1.868	Mann-Whitney U	1.1775	0.2358
Menopausal-ER	PORCN	Median WTS(TPM) Expression	0.25	0.0136	1.8676	Mann-Whitney U	1.1238999999999999	0.1686
Menopausal-ER	STARD13	Median WTS(TPM) Expression	0.25	0.0136	1.8676	Mann-Whitney U	1.1246	0.1694
Menopausal-ER	DOC2A	Median WTS(TPM) Expression	0.25	0.0136	1.8674	Mann-Whitney U	1.1724000000000001	0.2294
Menopausal-ER	PWWP2A	Median WTS(TPM) Expression	0.25	0.0136	1.8669	Mann-Whitney U	1.1634	0.2184
Menopausal-ER	LANCL1	Median WTS(TPM) Expression	0.25	0.0136	1.8665	Mann-Whitney U	1.1075999999999999	0.1474
Menopausal-ER	CLDN23	Median WTS(TPM) Expression	0.2505	0.0136	1.8652	Mann-Whitney U	0.89280000000000004	-0.1635
Menopausal-ER	GAA	Median WTS(TPM) Expression	0.2511	0.0137	1.864	Mann-Whitney U	1.1531	0.2055
Menopausal-ER	CTNND2	Median WTS(TPM) Expression	0.2518	0.0137	1.8623	Mann-Whitney U	0.80640000000000001	-0.3105
Menopausal-ER	ODAM	Median WTS(TPM) Expression	0.2523	0.0138	1.8612	Mann-Whitney U	0.65259999999999996	-0.6158
Menopausal-ER	TSC2	Median WTS(TPM) Expression	0.2523	0.0138	1.8611	Mann-Whitney U	1.1274999999999999	0.1731
Menopausal-ER	ZNF574	Median WTS(TPM) Expression	0.2528	0.0138	1.8602	Mann-Whitney U	1.1183000000000001	0.1613
Menopausal-ER	LYSMD1	Median WTS(TPM) Expression	0.2529	0.0138	1.8598	Mann-Whitney U	1.1348	0.1824
Menopausal-ER	MYL7	Median WTS(TPM) Expression	0.2531	0.0138	1.8591	Mann-Whitney U	0.76139999999999997	-0.3932
Menopausal-ER	IL2RB	Median WTS(TPM) Expression	0.2531	0.0138	1.8589	Mann-Whitney U	1.2911999999999999	0.3687
Menopausal-ER	SKP1	Median WTS(TPM) Expression	0.2533	0.0139	1.8585	Mann-Whitney U	0.9163	-0.1262
Menopausal-ER	CLDN15	Median WTS(TPM) Expression	0.2534	0.0139	1.858	Mann-Whitney U	1.1033999999999999	0.1419
Menopausal-ER	SCFD2	Median WTS(TPM) Expression	0.2535	0.0139	1.8574	Mann-Whitney U	1.1485000000000001	0.1998
Menopausal-ER	GABRB2	Median WTS(TPM) Expression	0.2536	0.0139	1.8572	Mann-Whitney U	0.72350000000000003	-0.467
Menopausal-ER	DFFB	Median WTS(TPM) Expression	0.2543	0.0139	1.8558	Mann-Whitney U	1.1153	0.1575
Menopausal-ER	SCYL3	Median WTS(TPM) Expression	0.2543	0.0139	1.8556	Mann-Whitney U	1.1325000000000001	0.1795
Menopausal-ER	HDAC10	Median WTS(TPM) Expression	0.2544	0.014	1.8552	Mann-Whitney U	1.1036999999999999	0.1424
Menopausal-ER	SEC13	Median WTS(TPM) Expression	0.2545	0.014	1.8551	Mann-Whitney U	1.0731999999999999	0.1019
Menopausal-ER	MAP7D1	Median WTS(TPM) Expression	0.2545	0.014	1.8549	Mann-Whitney U	1.1113	0.1523
Menopausal-ER	FAS	Median WTS(TPM) Expression	0.2545	0.014	1.8545	Mann-Whitney U	1.1323000000000001	0.1792
Menopausal-ER	PEX10	Median WTS(TPM) Expression	0.2548	0.014	1.8536	Mann-Whitney U	1.105	0.144
Menopausal-ER	NDUFAB1	Median WTS(TPM) Expression	0.255	0.014	1.8531	Mann-Whitney U	1.1266	0.1719
Menopausal-ER	RHEBL1	Median WTS(TPM) Expression	0.2551	0.0141	1.8522	Mann-Whitney U	1.1731	0.2303
Menopausal-ER	FCHO1	Median WTS(TPM) Expression	0.2551	0.0141	1.8521	Mann-Whitney U	1.1867000000000001	0.247
Menopausal-ER	RNF187	Median WTS(TPM) Expression	0.2555	0.0141	1.8511	Mann-Whitney U	0.93930000000000002	-0.0904
Menopausal-ER	TTYH2	Median WTS(TPM) Expression	0.2555	0.0141	1.8511	Mann-Whitney U	1.1861999999999999	0.2464
Menopausal-ER	HUWE1	Median WTS(TPM) Expression	0.2555	0.0141	1.8509	Mann-Whitney U	1.1120000000000001	0.1531
Menopausal-ER	UBE2W	Median WTS(TPM) Expression	0.2558	0.0141	1.8496	Mann-Whitney U	1.1122000000000001	0.1534
Menopausal-ER	GLIS1	Median WTS(TPM) Expression	0.2561	0.0142	1.8486	Mann-Whitney U	0.80179999999999996	-0.3188
Menopausal-ER	CBS	Median WTS(TPM) Expression	0.2561	0.0142	1.8485	Mann-Whitney U	1.2033	0.267
Menopausal-ER	BLOC1S1	Median WTS(TPM) Expression	0.2562	0.0142	1.8481	Mann-Whitney U	1.1041000000000001	0.1428
Menopausal-ER	RASSF7	Median WTS(TPM) Expression	0.2574	0.0143	1.8454	Mann-Whitney U	1.0891999999999999	0.1233
Menopausal-ER	DNAJC11	Median WTS(TPM) Expression	0.2576	0.0143	1.8449	Mann-Whitney U	1.1572	0.2107
Menopausal-ER	POLG	Median WTS(TPM) Expression	0.2576	0.0143	1.8447	Mann-Whitney U	1.1359999999999999	0.184
Menopausal-ER	IFI30	Median WTS(TPM) Expression	0.2576	0.0143	1.8442	Mann-Whitney U	1.1266	0.172
Menopausal-ER	LCMT2	Median WTS(TPM) Expression	0.2584	0.0144	1.8422	Mann-Whitney U	1.1328	0.1799
Menopausal-ER	TP73	Median WTS(TPM) Expression	0.2589	0.0144	1.8404	Mann-Whitney U	1.2374000000000001	0.3073
Menopausal-ER	UBQLN1	Median WTS(TPM) Expression	0.2589	0.0144	1.8402	Mann-Whitney U	1.1666000000000001	0.2223
Menopausal-ER	PTH2R	Median WTS(TPM) Expression	0.2593	0.0145	1.8391	Mann-Whitney U	0.83779999999999999	-0.2553
Menopausal-ER	STK16	Median WTS(TPM) Expression	0.2593	0.0145	1.8385	Mann-Whitney U	1.1361000000000001	0.1841
Menopausal-ER	SLC2A8	Median WTS(TPM) Expression	0.2594	0.0145	1.8384	Mann-Whitney U	1.1308	0.1774
Menopausal-ER	CAPZB	Median WTS(TPM) Expression	0.2594	0.0145	1.838	Mann-Whitney U	1.1228	0.1671
Menopausal-ER	PHKA2	Median WTS(TPM) Expression	0.2594	0.0145	1.838	Mann-Whitney U	1.1236999999999999	0.1683
Menopausal-ER	NUDT22	Median WTS(TPM) Expression	0.2594	0.0145	1.8375	Mann-Whitney U	1.1105	0.1512
Menopausal-ER	C1QB	Median WTS(TPM) Expression	0.2599	0.0146	1.836	Mann-Whitney U	1.1399999999999999	0.1891
Menopausal-ER	MTOR	Median WTS(TPM) Expression	0.2599	0.0146	1.8358	Mann-Whitney U	1.0803	0.1114
Menopausal-ER	TCOF1	Median WTS(TPM) Expression	0.2601	0.0146	1.8353	Mann-Whitney U	1.0938000000000001	0.1294
Menopausal-ER	RUNDC3B	Median WTS(TPM) Expression	0.2604	0.0146	1.8344	Mann-Whitney U	0.8528	-0.2297
Menopausal-ER	RAMP2	Median WTS(TPM) Expression	0.2608	0.0147	1.8329	Mann-Whitney U	1.1294	0.1755
Menopausal-ER	MR1	Median WTS(TPM) Expression	0.2614	0.0147	1.8315	Mann-Whitney U	1.0938000000000001	0.1293
Menopausal-ER	ADAM28	Median WTS(TPM) Expression	0.2614	0.0148	1.8311	Mann-Whitney U	1.2458	0.3171
Menopausal-ER	KLHL6	Median WTS(TPM) Expression	0.2617	0.0148	1.8302	Mann-Whitney U	1.1063000000000001	0.1458
Menopausal-ER	ZNF341	Median WTS(TPM) Expression	0.2617	0.0148	1.83	Mann-Whitney U	1.0731999999999999	0.102
Menopausal-ER	STXBP2	Median WTS(TPM) Expression	0.2623	0.0148	1.8286	Mann-Whitney U	1.123	0.1674
Menopausal-ER	FCER1G	Median WTS(TPM) Expression	0.2623	0.0149	1.8281	Mann-Whitney U	1.1797	0.2384
Menopausal-ER	JRK	Median WTS(TPM) Expression	0.2623	0.0149	1.8277	Mann-Whitney U	1.0969	0.1335
Menopausal-ER	USP34	Median WTS(TPM) Expression	0.2623	0.0149	1.8275	Mann-Whitney U	1.0941000000000001	0.1297
Menopausal-ER	KCTD7	Median WTS(TPM) Expression	0.2623	0.0149	1.8273	Mann-Whitney U	1.1967000000000001	0.259
Menopausal-ER	NDUFS7	Median WTS(TPM) Expression	0.2623	0.0149	1.8268	Mann-Whitney U	1.1637999999999999	0.2189
Menopausal-ER	RTTN	Median WTS(TPM) Expression	0.2623	0.0149	1.8266	Mann-Whitney U	1.1062000000000001	0.1457
Menopausal-ER	SLC35B1	Median WTS(TPM) Expression	0.2623	0.0149	1.8264	Mann-Whitney U	1.1122000000000001	0.1534
Menopausal-ER	GNG8	Median WTS(TPM) Expression	0.2623	0.0149	1.8263	Mann-Whitney U	1.3871	0.4721
Menopausal-ER	ASB18	Median WTS(TPM) Expression	0.2626	0.015	1.8251	Mann-Whitney U	0.72130000000000005	-0.4712
Menopausal-ER	APOBEC3G	Median WTS(TPM) Expression	0.2626	0.015	1.825	Mann-Whitney U	1.2184999999999999	0.2851
Menopausal-ER	YIPF2	Median WTS(TPM) Expression	0.2626	0.015	1.8246	Mann-Whitney U	1.0806	0.1118
Menopausal-ER	MIEN1	Median WTS(TPM) Expression	0.2626	0.015	1.8243	Mann-Whitney U	1.1283000000000001	0.1741
Menopausal-ER	TIMP1	Median WTS(TPM) Expression	0.2626	0.015	1.8243	Mann-Whitney U	1.1298999999999999	0.1762
Menopausal-ER	ST3GAL4	Median WTS(TPM) Expression	0.263	0.015	1.8234	Mann-Whitney U	1.1140000000000001	0.1557
Menopausal-ER	AGMAT	Median WTS(TPM) Expression	0.2634	0.015	1.8225	Mann-Whitney U	1.0795999999999999	0.1105
Menopausal-ER	DUSP4	Median WTS(TPM) Expression	0.2639	0.0151	1.8207	Mann-Whitney U	1.2215	0.2886
Menopausal-ER	ERF	Median WTS(TPM) Expression	0.2639	0.0151	1.8207	Mann-Whitney U	1.0822000000000001	0.114
Menopausal-ER	HEATR1	Median WTS(TPM) Expression	0.2639	0.0151	1.8205	Mann-Whitney U	1.1093	0.1497
Menopausal-ER	DOLK	Median WTS(TPM) Expression	0.2639	0.0151	1.8205	Mann-Whitney U	1.1185	0.1616
Menopausal-ER	FKBP11	Median WTS(TPM) Expression	0.2639	0.0151	1.8203	Mann-Whitney U	1.1200000000000001	0.1635
Menopausal-ER	RAB10	Median WTS(TPM) Expression	0.2639	0.0151	1.8203	Mann-Whitney U	1.1286	0.1746
Menopausal-ER	ADCY6	Median WTS(TPM) Expression	0.2639	0.0151	1.8201	Mann-Whitney U	1.1834	0.243
Menopausal-ER	PTBP1	Median WTS(TPM) Expression	0.264	0.0151	1.8198	Mann-Whitney U	1.0588	0.0825
Menopausal-ER	PRDM10	Median WTS(TPM) Expression	0.2641	0.0152	1.8194	Mann-Whitney U	1.1211	0.1649
Menopausal-ER	PRDM6	Median WTS(TPM) Expression	0.2649	0.0152	1.8178	Mann-Whitney U	0.69610000000000005	-0.5226
Menopausal-ER	RBMXL1	Median WTS(TPM) Expression	0.265	0.0152	1.8174	Mann-Whitney U	1.0589999999999999	0.0827
Menopausal-ER	ZEB2	Median WTS(TPM) Expression	0.2651	0.0152	1.8171	Mann-Whitney U	1.1141000000000001	0.1559
Menopausal-ER	CASP4	Median WTS(TPM) Expression	0.2653	0.0153	1.8165	Mann-Whitney U	1.1794	0.238
Menopausal-ER	POLDIP3	Median WTS(TPM) Expression	0.2654	0.0153	1.8156	Mann-Whitney U	1.1127	0.154
Menopausal-ER	PRPS1	Median WTS(TPM) Expression	0.2654	0.0153	1.8154	Mann-Whitney U	1.1444000000000001	0.1946
Menopausal-ER	TSSK4	Median WTS(TPM) Expression	0.2654	0.0153	1.8154	Mann-Whitney U	1.1576	0.2111
Menopausal-ER	PSMB7	Median WTS(TPM) Expression	0.2656	0.0153	1.8147	Mann-Whitney U	1.1013999999999999	0.1394
Menopausal-ER	CACNA1D	Median WTS(TPM) Expression	0.2656	0.0153	1.8145	Mann-Whitney U	1.2722	0.3473
Menopausal-ER	MAB21L2	Median WTS(TPM) Expression	0.2656	0.0153	1.814	Mann-Whitney U	1.1414	0.1908
Menopausal-ER	ATF6	Median WTS(TPM) Expression	0.2658	0.0154	1.8129	Mann-Whitney U	1.0991	0.1363
Menopausal-ER	ATXN7L2	Median WTS(TPM) Expression	0.2658	0.0154	1.8126	Mann-Whitney U	1.1094999999999999	0.1499
Menopausal-ER	WDR91	Median WTS(TPM) Expression	0.2658	0.0154	1.8126	Mann-Whitney U	1.0978000000000001	0.1346
Menopausal-ER	CAMK2N2	Median WTS(TPM) Expression	0.2661	0.0154	1.8113	Mann-Whitney U	0.82210000000000005	-0.2827
Menopausal-ER	SIGLEC14	Median WTS(TPM) Expression	0.2661	0.0154	1.8113	Mann-Whitney U	1.1555	0.2085
Menopausal-ER	HNRNPK	Median WTS(TPM) Expression	0.2661	0.0155	1.8108	Mann-Whitney U	0.89200000000000002	-0.1649
Menopausal-ER	ELF4	Median WTS(TPM) Expression	0.2661	0.0155	1.8108	Mann-Whitney U	1.1338999999999999	0.1813
Menopausal-ER	PHF1	Median WTS(TPM) Expression	0.2661	0.0155	1.8104	Mann-Whitney U	1.0876999999999999	0.1212
Menopausal-ER	TAOK2	Median WTS(TPM) Expression	0.2661	0.0155	1.81	Mann-Whitney U	1.1829000000000001	0.2424
Menopausal-ER	FCHSD2	Median WTS(TPM) Expression	0.2661	0.0155	1.8097	Mann-Whitney U	1.1469	0.1977
Menopausal-ER	CCNJL	Median WTS(TPM) Expression	0.2666	0.0156	1.8079	Mann-Whitney U	0.84079999999999999	-0.2502
Menopausal-ER	SEMA3F	Median WTS(TPM) Expression	0.2672	0.0156	1.8066	Mann-Whitney U	1.1672	0.223
Menopausal-ER	SLAMF8	Median WTS(TPM) Expression	0.2674	0.0156	1.8059	Mann-Whitney U	1.1899	0.2509
Menopausal-ER	NFKBIA	Median WTS(TPM) Expression	0.2676	0.0157	1.805	Mann-Whitney U	1.0992999999999999	0.1366
Menopausal-ER	VPS45	Median WTS(TPM) Expression	0.2676	0.0157	1.8048	Mann-Whitney U	1.1063000000000001	0.1458
Menopausal-ER	RNF123	Median WTS(TPM) Expression	0.2677	0.0157	1.8045	Mann-Whitney U	1.0583	0.0818
Menopausal-ER	TXNDC11	Median WTS(TPM) Expression	0.2679	0.0157	1.8039	Mann-Whitney U	1.0762	0.1059
Menopausal-ER	EIF4E3	Median WTS(TPM) Expression	0.268	0.0157	1.8034	Mann-Whitney U	1.1345000000000001	0.1821
Menopausal-ER	SIK2	Median WTS(TPM) Expression	0.2692	0.0158	1.8009	Mann-Whitney U	1.1598999999999999	0.214
Menopausal-ER	ACCSL	Median WTS(TPM) Expression	0.2692	0.0158	1.8005	Mann-Whitney U	0.77290000000000003	-0.3717
Menopausal-ER	SDCCAG8	Median WTS(TPM) Expression	0.2692	0.0158	1.8002	Mann-Whitney U	1.0927	0.1279
Menopausal-ER	ASAH2	Median WTS(TPM) Expression	0.2692	0.0159	1.7998	Mann-Whitney U	1.2107000000000001	0.2758
Menopausal-ER	ARIH2	Median WTS(TPM) Expression	0.2692	0.0159	1.7996	Mann-Whitney U	1.1258999999999999	0.1711
Menopausal-ER	C1QC	Median WTS(TPM) Expression	0.2692	0.0159	1.7996	Mann-Whitney U	1.1299999999999999	0.1763
Menopausal-ER	WNT10B	Median WTS(TPM) Expression	0.2693	0.0159	1.7994	Mann-Whitney U	1.2467999999999999	0.3182
Menopausal-ER	TGFB2	Median WTS(TPM) Expression	0.2693	0.0159	1.7993	Mann-Whitney U	1.3556999999999999	0.439
Menopausal-ER	CWF19L1	Median WTS(TPM) Expression	0.2696	0.0159	1.7986	Mann-Whitney U	1.1103000000000001	0.1509
Menopausal-ER	RBBP6	Median WTS(TPM) Expression	0.2701	0.0159	1.7975	Mann-Whitney U	1.1097999999999999	0.1503
Menopausal-ER	DPCD	Median WTS(TPM) Expression	0.2701	0.016	1.7971	Mann-Whitney U	1.0823	0.1141
Menopausal-ER	ZNF672	Median WTS(TPM) Expression	0.2704	0.016	1.7961	Mann-Whitney U	1.1133	0.1548
Menopausal-ER	CCDC83	Median WTS(TPM) Expression	0.2704	0.016	1.7959	Mann-Whitney U	0.80320000000000003	-0.3161
Menopausal-ER	SRSF10	Median WTS(TPM) Expression	0.2704	0.016	1.7957	Mann-Whitney U	1.1025	0.1408
Menopausal-ER	DARS2	Median WTS(TPM) Expression	0.2704	0.016	1.7955	Mann-Whitney U	1.1061000000000001	0.1455
Menopausal-ER	USP4	Median WTS(TPM) Expression	0.2704	0.016	1.7953	Mann-Whitney U	1.0634999999999999	0.0889
Menopausal-ER	ZC3HAV1	Median WTS(TPM) Expression	0.2704	0.016	1.7952	Mann-Whitney U	1.0841000000000001	0.1165
Menopausal-ER	TUBA4A	Median WTS(TPM) Expression	0.2704	0.016	1.7952	Mann-Whitney U	1.1907000000000001	0.2518
Menopausal-ER	TTC39C	Median WTS(TPM) Expression	0.2708	0.0161	1.7941	Mann-Whitney U	1.1513	0.2033
Menopausal-ER	PPP1CA	Median WTS(TPM) Expression	0.2711	0.0161	1.7932	Mann-Whitney U	1.0846	0.1172
Menopausal-ER	ADCK1	Median WTS(TPM) Expression	0.2712	0.0161	1.7928	Mann-Whitney U	1.1408	0.19
Menopausal-ER	SPATA18	Median WTS(TPM) Expression	0.2729	0.0162	1.7893	Mann-Whitney U	1.2634000000000001	0.3373
Menopausal-ER	SCAF1	Median WTS(TPM) Expression	0.2729	0.0163	1.7889	Mann-Whitney U	1.0686	0.0958
Menopausal-ER	FBXO44	Median WTS(TPM) Expression	0.2729	0.0163	1.7889	Mann-Whitney U	1.1254999999999999	0.1705
Menopausal-ER	CRHR1	Median WTS(TPM) Expression	0.2729	0.0163	1.7889	Mann-Whitney U	0.67559999999999998	-0.5657
Menopausal-ER	PAAF1	Median WTS(TPM) Expression	0.273	0.0163	1.7885	Mann-Whitney U	0.87360000000000004	-0.195
Menopausal-ER	BHLHE40	Median WTS(TPM) Expression	0.273	0.0163	1.7884	Mann-Whitney U	1.0559000000000001	0.0785
Menopausal-ER	P2RX7	Median WTS(TPM) Expression	0.2736	0.0163	1.7873	Mann-Whitney U	1.2385999999999999	0.3087
Menopausal-ER	ETV3	Median WTS(TPM) Expression	0.2736	0.0163	1.7871	Mann-Whitney U	1.0688	0.096
Menopausal-ER	TMEM63C	Median WTS(TPM) Expression	0.274	0.0164	1.786	Mann-Whitney U	1.1939	0.2556
Menopausal-ER	SRMS	Median WTS(TPM) Expression	0.2742	0.0164	1.7856	Mann-Whitney U	1.0848	0.1174
Menopausal-ER	FBXL19	Median WTS(TPM) Expression	0.2742	0.0164	1.7853	Mann-Whitney U	1.1226	0.1668
Menopausal-ER	RIPK4	Median WTS(TPM) Expression	0.2743	0.0164	1.7846	Mann-Whitney U	0.79610000000000003	-0.329
Menopausal-ER	LRRC56	Median WTS(TPM) Expression	0.2743	0.0164	1.7846	Mann-Whitney U	1.1765000000000001	0.2345
Menopausal-ER	MRPS35	Median WTS(TPM) Expression	0.2743	0.0164	1.7844	Mann-Whitney U	1.1406000000000001	0.1898
Menopausal-ER	LRCH3	Median WTS(TPM) Expression	0.2745	0.0164	1.7839	Mann-Whitney U	1.0705	0.0983
Menopausal-ER	PPIH	Median WTS(TPM) Expression	0.2749	0.0165	1.783	Mann-Whitney U	1.1119000000000001	0.1531
Menopausal-ER	FOXQ1	Median WTS(TPM) Expression	0.2752	0.0165	1.7825	Mann-Whitney U	0.80730000000000002	-0.3089
Menopausal-ER	RAB43	Median WTS(TPM) Expression	0.2757	0.0165	1.7814	Mann-Whitney U	1.0619000000000001	0.0867
Menopausal-ER	DIS3L	Median WTS(TPM) Expression	0.2757	0.0165	1.7812	Mann-Whitney U	1.1232	0.1676
Menopausal-ER	SS18L1	Median WTS(TPM) Expression	0.2757	0.0165	1.7812	Mann-Whitney U	1.1473	0.1982
Menopausal-ER	OR6K6	Median WTS(TPM) Expression	0.2758	0.0166	1.7809	Mann-Whitney U	0.67989999999999995	-0.5566
Menopausal-ER	FAM53B	Median WTS(TPM) Expression	0.2762	0.0166	1.7802	Mann-Whitney U	1.0697000000000001	0.0972
Menopausal-ER	PIM1	Median WTS(TPM) Expression	0.2762	0.0166	1.7798	Mann-Whitney U	1.137	0.1853
Menopausal-ER	KRTAP5-7	Median WTS(TPM) Expression	0.2762	0.0166	1.7795	Mann-Whitney U	1.1922999999999999	0.2537
Menopausal-ER	CA9	Median WTS(TPM) Expression	0.2762	0.0166	1.7794	Mann-Whitney U	0.69259999999999999	-0.5299
Menopausal-ER	SEC24B	Median WTS(TPM) Expression	0.2766	0.0167	1.7782	Mann-Whitney U	1.0770999999999999	0.1071
Menopausal-ER	TP53RK	Median WTS(TPM) Expression	0.277	0.0167	1.7771	Mann-Whitney U	1.0742	0.1032
Menopausal-ER	SLC2A6	Median WTS(TPM) Expression	0.277	0.0167	1.7771	Mann-Whitney U	1.1900999999999999	0.251
Menopausal-ER	SMG5	Median WTS(TPM) Expression	0.277	0.0167	1.777	Mann-Whitney U	1.0972999999999999	0.134
Menopausal-ER	FASTKD5	Median WTS(TPM) Expression	0.277	0.0167	1.7766	Mann-Whitney U	1.1640999999999999	0.2192
Menopausal-ER	IGF2R	Median WTS(TPM) Expression	0.277	0.0167	1.7766	Mann-Whitney U	1.1035999999999999	0.1423
Menopausal-ER	ZDHHC6	Median WTS(TPM) Expression	0.277	0.0167	1.7764	Mann-Whitney U	1.1153999999999999	0.1576
Menopausal-ER	CYP17A1	Median WTS(TPM) Expression	0.277	0.0168	1.776	Mann-Whitney U	1.4069	0.4925
Menopausal-ER	EIF2B2	Median WTS(TPM) Expression	0.2771	0.0168	1.7751	Mann-Whitney U	1.0952	0.1312
Menopausal-ER	HAUS5	Median WTS(TPM) Expression	0.2771	0.0168	1.774	Mann-Whitney U	1.1194999999999999	0.1628
Menopausal-ER	VPS26B	Median WTS(TPM) Expression	0.2778	0.0169	1.7725	Mann-Whitney U	1.093	0.1283
Menopausal-ER	YDJC	Median WTS(TPM) Expression	0.2781	0.0169	1.7716	Mann-Whitney U	0.85199999999999998	-0.2311
Menopausal-ER	DCAF16	Median WTS(TPM) Expression	0.2793	0.017	1.7691	Mann-Whitney U	1.1605000000000001	0.2148
Menopausal-ER	EXOSC10	Median WTS(TPM) Expression	0.2793	0.017	1.7691	Mann-Whitney U	1.1311	0.1777
Menopausal-ER	IP6K2	Median WTS(TPM) Expression	0.2796	0.0171	1.7682	Mann-Whitney U	1.1212	0.1651
Menopausal-ER	N6AMT1	Median WTS(TPM) Expression	0.2796	0.0171	1.7679	Mann-Whitney U	1.1302000000000001	0.1766
Menopausal-ER	IL13RA2	Median WTS(TPM) Expression	0.2796	0.0171	1.7677	Mann-Whitney U	0.7782	-0.3618
Menopausal-ER	ACBD6	Median WTS(TPM) Expression	0.2796	0.0171	1.7674	Mann-Whitney U	1.133	0.1802
Menopausal-ER	IPCEF1	Median WTS(TPM) Expression	0.2801	0.0171	1.7659	Mann-Whitney U	1.2048000000000001	0.2688
Menopausal-ER	DBX2	Median WTS(TPM) Expression	0.2801	0.0171	1.7658	Mann-Whitney U	0.63880000000000003	-0.6466
Menopausal-ER	KCNK1	Median WTS(TPM) Expression	0.2803	0.0172	1.7653	Mann-Whitney U	0.66820000000000002	-0.5816
Menopausal-ER	C3AR1	Median WTS(TPM) Expression	0.2814	0.0173	1.7631	Mann-Whitney U	1.1002000000000001	0.1378
Menopausal-ER	CYBB	Median WTS(TPM) Expression	0.2814	0.0173	1.7631	Mann-Whitney U	1.1272	0.1728
Menopausal-ER	CCNT1	Median WTS(TPM) Expression	0.2821	0.0173	1.7615	Mann-Whitney U	1.0967	0.1332
Menopausal-ER	CPLX1	Median WTS(TPM) Expression	0.2826	0.0174	1.7604	Mann-Whitney U	1.1806000000000001	0.2395
Menopausal-ER	HLA-DRB1	Median WTS(TPM) Expression	0.2826	0.0174	1.7603	Mann-Whitney U	1.1785000000000001	0.2369
Menopausal-ER	DHTKD1	Median WTS(TPM) Expression	0.2826	0.0174	1.7599	Mann-Whitney U	1.1351	0.1828
Menopausal-ER	CREG1	Median WTS(TPM) Expression	0.2826	0.0174	1.7597	Mann-Whitney U	1.1093999999999999	0.1498
Menopausal-ER	MRTO4	Median WTS(TPM) Expression	0.2826	0.0174	1.7597	Mann-Whitney U	1.1144000000000001	0.1563
Menopausal-ER	UNCX	Median WTS(TPM) Expression	0.2828	0.0174	1.7594	Mann-Whitney U	0.74509999999999998	-0.4245
Menopausal-ER	NUP88	Median WTS(TPM) Expression	0.2829	0.0174	1.759	Mann-Whitney U	1.0981000000000001	0.135
Menopausal-ER	KIF2A	Median WTS(TPM) Expression	0.2832	0.0174	1.7583	Mann-Whitney U	1.1354	0.1832
Menopausal-ER	DUS3L	Median WTS(TPM) Expression	0.2832	0.0174	1.7583	Mann-Whitney U	1.1282000000000001	0.174
Menopausal-ER	SEC11C	Median WTS(TPM) Expression	0.2834	0.0175	1.7576	Mann-Whitney U	1.2264999999999999	0.2946
Menopausal-ER	SLC1A5	Median WTS(TPM) Expression	0.2834	0.0175	1.7574	Mann-Whitney U	1.1452	0.1956
Menopausal-ER	TADA2A	Median WTS(TPM) Expression	0.2835	0.0175	1.7567	Mann-Whitney U	1.1224000000000001	0.1666
Menopausal-ER	ARFRP1	Median WTS(TPM) Expression	0.2839	0.0175	1.7558	Mann-Whitney U	1.0929	0.1281
Menopausal-ER	PYROXD1	Median WTS(TPM) Expression	0.284	0.0176	1.7555	Mann-Whitney U	1.1471	0.198
Menopausal-ER	YIF1A	Median WTS(TPM) Expression	0.284	0.0176	1.7553	Mann-Whitney U	1.0392999999999999	0.0557
Menopausal-ER	IFT52	Median WTS(TPM) Expression	0.2844	0.0176	1.7542	Mann-Whitney U	1.1026	0.1409
Menopausal-ER	FMN1	Median WTS(TPM) Expression	0.2844	0.0176	1.7539	Mann-Whitney U	1.1633	0.2182
Menopausal-ER	POLR1E	Median WTS(TPM) Expression	0.2844	0.0176	1.7537	Mann-Whitney U	1.1329	0.1801
Menopausal-ER	APOL3	Median WTS(TPM) Expression	0.2844	0.0176	1.7535	Mann-Whitney U	1.2121999999999999	0.2776
Menopausal-ER	MESP1	Median WTS(TPM) Expression	0.2849	0.0177	1.7524	Mann-Whitney U	0.6764	-0.5641
Menopausal-ER	PIGT	Median WTS(TPM) Expression	0.2849	0.0177	1.7523	Mann-Whitney U	1.0490999999999999	0.0691
Menopausal-ER	TRAPPC10	Median WTS(TPM) Expression	0.2849	0.0177	1.7521	Mann-Whitney U	1.0885	0.1224
Menopausal-ER	VRK3	Median WTS(TPM) Expression	0.2849	0.0177	1.7519	Mann-Whitney U	1.1156999999999999	0.158
Menopausal-ER	BRPF3	Median WTS(TPM) Expression	0.2849	0.0177	1.7516	Mann-Whitney U	1.0456000000000001	0.0644
Menopausal-ER	NKX6-1	Median WTS(TPM) Expression	0.2849	0.0177	1.7513	Mann-Whitney U	0.68330000000000002	-0.5495
Menopausal-ER	ZHX2	Median WTS(TPM) Expression	0.2849	0.0177	1.7512	Mann-Whitney U	1.1163000000000001	0.1588
Menopausal-ER	LY86	Median WTS(TPM) Expression	0.2849	0.0177	1.7511	Mann-Whitney U	1.2033	0.267
Menopausal-ER	SYTL1	Median WTS(TPM) Expression	0.2849	0.0178	1.7504	Mann-Whitney U	1.2030000000000001	0.2666
Menopausal-ER	AGFG2	Median WTS(TPM) Expression	0.2849	0.0178	1.7504	Mann-Whitney U	1.0823	0.1141
Menopausal-ER	DCAF15	Median WTS(TPM) Expression	0.2851	0.0178	1.75	Mann-Whitney U	1.0944	0.1302
Menopausal-ER	NBAS	Median WTS(TPM) Expression	0.2853	0.0178	1.7493	Mann-Whitney U	1.1193	0.1625
Menopausal-ER	CEACAM1	Median WTS(TPM) Expression	0.2853	0.0178	1.7489	Mann-Whitney U	1.2305999999999999	0.2993
Menopausal-ER	SETD1B	Median WTS(TPM) Expression	0.2854	0.0178	1.7486	Mann-Whitney U	1.0685	0.0956
Menopausal-ER	MED15	Median WTS(TPM) Expression	0.2854	0.0178	1.7484	Mann-Whitney U	1.1191	0.1623
Menopausal-ER	ETS1	Median WTS(TPM) Expression	0.2855	0.0179	1.7475	Mann-Whitney U	1.1016999999999999	0.1397
Menopausal-ER	ZNF787	Median WTS(TPM) Expression	0.2855	0.0179	1.7475	Mann-Whitney U	1.0636000000000001	0.089
Menopausal-ER	ATG7	Median WTS(TPM) Expression	0.2855	0.0179	1.7474	Mann-Whitney U	1.0798000000000001	0.1107
Menopausal-ER	POLA2	Median WTS(TPM) Expression	0.2857	0.0179	1.7468	Mann-Whitney U	1.1511	0.203
Menopausal-ER	GTPBP2	Median WTS(TPM) Expression	0.2857	0.0179	1.7466	Mann-Whitney U	1.0929	0.1281
Menopausal-ER	ABHD16B	Median WTS(TPM) Expression	0.2858	0.0179	1.7461	Mann-Whitney U	1.1147	0.1567
Menopausal-ER	CCNJ	Median WTS(TPM) Expression	0.2858	0.0179	1.7459	Mann-Whitney U	1.0998000000000001	0.1372
Menopausal-ER	SERF1A	Median WTS(TPM) Expression	0.2859	0.018	1.7455	Mann-Whitney U	2.1255000000000002	1.0878
Menopausal-ER	M6PR	Median WTS(TPM) Expression	0.2867	0.018	1.744	Mann-Whitney U	1.0840000000000001	0.1164
Menopausal-ER	RABL3	Median WTS(TPM) Expression	0.2867	0.018	1.7438	Mann-Whitney U	1.1191	0.1624
Menopausal-ER	ANKUB1	Median WTS(TPM) Expression	0.2871	0.0181	1.7424	Mann-Whitney U	1.1979	0.2605
Menopausal-ER	IFT46	Median WTS(TPM) Expression	0.2871	0.0181	1.7424	Mann-Whitney U	1.1581999999999999	0.2119
Menopausal-ER	NGLY1	Median WTS(TPM) Expression	0.2871	0.0181	1.7421	Mann-Whitney U	1.1153	0.1574
Menopausal-ER	MPPE1	Median WTS(TPM) Expression	0.2871	0.0181	1.7419	Mann-Whitney U	1.1209	0.1647
Menopausal-ER	DUSP2	Median WTS(TPM) Expression	0.2871	0.0181	1.7418	Mann-Whitney U	1.1601999999999999	0.2144
Menopausal-ER	LUZP2	Median WTS(TPM) Expression	0.2873	0.0181	1.7413	Mann-Whitney U	0.71660000000000001	-0.4808
Menopausal-ER	NXF1	Median WTS(TPM) Expression	0.2874	0.0181	1.7412	Mann-Whitney U	1.0871	0.1205
Menopausal-ER	ALKBH7	Median WTS(TPM) Expression	0.2874	0.0182	1.741	Mann-Whitney U	1.091	0.1256
Menopausal-ER	CORO1C	Median WTS(TPM) Expression	0.2875	0.0182	1.7403	Mann-Whitney U	1.1164000000000001	0.1589
Menopausal-ER	ZNF550	Median WTS(TPM) Expression	0.2875	0.0182	1.7398	Mann-Whitney U	1.0956999999999999	0.1318
Menopausal-ER	PLEKHN1	Median WTS(TPM) Expression	0.2875	0.0182	1.7397	Mann-Whitney U	1.2295	0.298
Menopausal-ER	KBTBD3	Median WTS(TPM) Expression	0.2875	0.0182	1.7394	Mann-Whitney U	1.1671	0.2229
Menopausal-ER	PEX14	Median WTS(TPM) Expression	0.2875	0.0182	1.7392	Mann-Whitney U	1.1184000000000001	0.1614
Menopausal-ER	RPL3L	Median WTS(TPM) Expression	0.2875	0.0182	1.7391	Mann-Whitney U	0.80840000000000001	-0.3069
Menopausal-ER	LEMD3	Median WTS(TPM) Expression	0.2875	0.0183	1.7385	Mann-Whitney U	1.1165	0.159
Menopausal-ER	GP9	Median WTS(TPM) Expression	0.2875	0.0183	1.7377	Mann-Whitney U	0.81010000000000004	-0.3038
Menopausal-ER	ALKBH6	Median WTS(TPM) Expression	0.2875	0.0183	1.7375	Mann-Whitney U	1.0418000000000001	0.0591
Menopausal-ER	AKR1B15	Median WTS(TPM) Expression	0.2875	0.0183	1.7373	Mann-Whitney U	0.86550000000000005	-0.2084
Menopausal-ER	NFKBIL1	Median WTS(TPM) Expression	0.2875	0.0183	1.7373	Mann-Whitney U	1.0863	0.1195
Menopausal-ER	CEP44	Median WTS(TPM) Expression	0.2875	0.0183	1.7373	Mann-Whitney U	1.1404000000000001	0.1895
Menopausal-ER	TESPA1	Median WTS(TPM) Expression	0.2875	0.0183	1.7372	Mann-Whitney U	1.2724	0.3476
Menopausal-ER	PPP1R10	Median WTS(TPM) Expression	0.2875	0.0183	1.7371	Mann-Whitney U	1.0782	0.1087
Menopausal-ER	HYAL2	Median WTS(TPM) Expression	0.2877	0.0184	1.7362	Mann-Whitney U	1.1333	0.1806
Menopausal-ER	ZNF646	Median WTS(TPM) Expression	0.2877	0.0184	1.7362	Mann-Whitney U	1.1193	0.1625
Menopausal-ER	CD2	Median WTS(TPM) Expression	0.2877	0.0184	1.7359	Mann-Whitney U	1.2202999999999999	0.2872
Menopausal-ER	NPRL3	Median WTS(TPM) Expression	0.2877	0.0184	1.7357	Mann-Whitney U	1.0868	0.1201
Menopausal-ER	CD82	Median WTS(TPM) Expression	0.2878	0.0184	1.7355	Mann-Whitney U	1.1781999999999999	0.2365
Menopausal-ER	APOC1	Median WTS(TPM) Expression	0.2878	0.0184	1.7352	Mann-Whitney U	1.2141999999999999	0.28
Menopausal-ER	CD6	Median WTS(TPM) Expression	0.2878	0.0184	1.7352	Mann-Whitney U	1.2615000000000001	0.3352
Menopausal-ER	COMT	Median WTS(TPM) Expression	0.288	0.0184	1.7345	Mann-Whitney U	1.1456999999999999	0.1962
Menopausal-ER	CCDC59	Median WTS(TPM) Expression	0.288	0.0184	1.7345	Mann-Whitney U	1.0958000000000001	0.132
Menopausal-ER	HM13	Median WTS(TPM) Expression	0.2881	0.0185	1.734	Mann-Whitney U	1.0588	0.0825
Menopausal-ER	TCERG1L	Median WTS(TPM) Expression	0.2881	0.0185	1.7337	Mann-Whitney U	0.75560000000000005	-0.4043
Menopausal-ER	RABL2A	Median WTS(TPM) Expression	0.2881	0.0185	1.7336	Mann-Whitney U	1.1395	0.1884
Menopausal-ER	GALNT11	Median WTS(TPM) Expression	0.2881	0.0185	1.7334	Mann-Whitney U	1.1641999999999999	0.2194
Menopausal-ER	ITGB7	Median WTS(TPM) Expression	0.2882	0.0185	1.7327	Mann-Whitney U	1.2041999999999999	0.2681
Menopausal-ER	ZNF408	Median WTS(TPM) Expression	0.2886	0.0185	1.7318	Mann-Whitney U	1.0952	0.1312
Menopausal-ER	ARL15	Median WTS(TPM) Expression	0.2886	0.0186	1.7315	Mann-Whitney U	1.1527000000000001	0.205
Menopausal-ER	B3GAT3	Median WTS(TPM) Expression	0.2886	0.0186	1.7311	Mann-Whitney U	1.0544	0.0764
Menopausal-ER	DGKG	Median WTS(TPM) Expression	0.2892	0.0187	1.729	Mann-Whitney U	1.1335999999999999	0.1809
Menopausal-ER	CACNA2D2	Median WTS(TPM) Expression	0.2892	0.0187	1.7287	Mann-Whitney U	1.2839	0.3605
Menopausal-ER	STARD3	Median WTS(TPM) Expression	0.2892	0.0187	1.7285	Mann-Whitney U	1.1218999999999999	0.166
Menopausal-ER	HDAC2	Median WTS(TPM) Expression	0.2892	0.0187	1.7283	Mann-Whitney U	1.1023000000000001	0.1405
Menopausal-ER	ATP6V0A2	Median WTS(TPM) Expression	0.2892	0.0187	1.7282	Mann-Whitney U	1.1561999999999999	0.2094
Menopausal-ER	RPN1	Median WTS(TPM) Expression	0.2893	0.0187	1.7278	Mann-Whitney U	1.1160000000000001	0.1583
Menopausal-ER	KIN	Median WTS(TPM) Expression	0.2897	0.0188	1.7269	Mann-Whitney U	1.1768000000000001	0.2348
Menopausal-ER	HERC2	Median WTS(TPM) Expression	0.2903	0.0188	1.7259	Mann-Whitney U	1.1016999999999999	0.1397
Menopausal-ER	RPUSD4	Median WTS(TPM) Expression	0.2908	0.0188	1.7248	Mann-Whitney U	1.2104999999999999	0.2756
Menopausal-ER	ANG	Median WTS(TPM) Expression	0.2908	0.0188	1.7248	Mann-Whitney U	1.1554	0.2084
Menopausal-ER	TRAF2	Median WTS(TPM) Expression	0.2912	0.0189	1.7236	Mann-Whitney U	1.1093	0.1497
Menopausal-ER	NFAM1	Median WTS(TPM) Expression	0.2913	0.0189	1.723	Mann-Whitney U	1.1914	0.2527
Menopausal-ER	TUBGCP6	Median WTS(TPM) Expression	0.2916	0.019	1.7224	Mann-Whitney U	1.1177999999999999	0.1606
Menopausal-ER	SLMAP	Median WTS(TPM) Expression	0.2916	0.019	1.7217	Mann-Whitney U	1.131	0.1775
Menopausal-ER	PTMA	Median WTS(TPM) Expression	0.2916	0.019	1.7215	Mann-Whitney U	0.92569999999999997	-0.1114
Menopausal-ER	CD320	Median WTS(TPM) Expression	0.2916	0.019	1.7213	Mann-Whitney U	1.0998000000000001	0.1372
Menopausal-ER	BGN	Median WTS(TPM) Expression	0.2916	0.019	1.7206	Mann-Whitney U	1.1897	0.2505
Menopausal-ER	PASK	Median WTS(TPM) Expression	0.2917	0.0191	1.7201	Mann-Whitney U	1.135	0.1827
Menopausal-ER	NBPF11	Median WTS(TPM) Expression	0.2918	0.0191	1.7197	Mann-Whitney U	1.1324000000000001	0.1793
Menopausal-ER	KIAA0513	Median WTS(TPM) Expression	0.2923	0.0191	1.7187	Mann-Whitney U	1.1143000000000001	0.1562
Menopausal-ER	HCAR3	Median WTS(TPM) Expression	0.2923	0.0191	1.7186	Mann-Whitney U	1.1919999999999999	0.2534
Menopausal-ER	UBE2Z	Median WTS(TPM) Expression	0.2926	0.0192	1.7175	Mann-Whitney U	1.0336000000000001	0.0477
Menopausal-ER	VAMP8	Median WTS(TPM) Expression	0.2926	0.0192	1.7172	Mann-Whitney U	1.0826	0.1145
Menopausal-ER	TOMM34	Median WTS(TPM) Expression	0.2926	0.0192	1.7168	Mann-Whitney U	1.0561	0.0787
Menopausal-ER	FDX1	Median WTS(TPM) Expression	0.2928	0.0192	1.7162	Mann-Whitney U	1.0851	0.1178
Menopausal-ER	CCDC8	Median WTS(TPM) Expression	0.2934	0.0193	1.7147	Mann-Whitney U	0.82040000000000002	-0.2856
Menopausal-ER	FMNL1	Median WTS(TPM) Expression	0.2934	0.0193	1.7147	Mann-Whitney U	1.1115999999999999	0.1527
Menopausal-ER	FPGS	Median WTS(TPM) Expression	0.2937	0.0193	1.714	Mann-Whitney U	1.0853999999999999	0.1182
Menopausal-ER	SRPK3	Median WTS(TPM) Expression	0.2937	0.0193	1.7135	Mann-Whitney U	1.355	0.4383
Menopausal-ER	MEPCE	Median WTS(TPM) Expression	0.2937	0.0194	1.7129	Mann-Whitney U	1.1084000000000001	0.1485
Menopausal-ER	NDUFC1	Median WTS(TPM) Expression	0.2937	0.0194	1.7129	Mann-Whitney U	1.1073999999999999	0.1472
Menopausal-ER	TNPO2	Median WTS(TPM) Expression	0.2937	0.0194	1.7126	Mann-Whitney U	1.0965	0.1328
Menopausal-ER	TTC36	Median WTS(TPM) Expression	0.2938	0.0194	1.7122	Mann-Whitney U	1.2672000000000001	0.3416
Menopausal-ER	PRR19	Median WTS(TPM) Expression	0.2938	0.0194	1.7122	Mann-Whitney U	1.1466000000000001	0.1974
Menopausal-ER	RNF148	Median WTS(TPM) Expression	0.2938	0.0194	1.7119	Mann-Whitney U	1.2758	0.3514
Menopausal-ER	RBM4	Median WTS(TPM) Expression	0.2938	0.0194	1.7119	Mann-Whitney U	1.1100000000000001	0.1506
Menopausal-ER	RPS19	Median WTS(TPM) Expression	0.2939	0.0194	1.7113	Mann-Whitney U	1.091	0.1257
Menopausal-ER	POC1B	Median WTS(TPM) Expression	0.2939	0.0195	1.7108	Mann-Whitney U	1.095	0.1309
Menopausal-ER	AMOTL2	Median WTS(TPM) Expression	0.2939	0.0195	1.7108	Mann-Whitney U	1.2101999999999999	0.2752
Menopausal-ER	NAV2	Median WTS(TPM) Expression	0.2942	0.0195	1.7101	Mann-Whitney U	1.1273	0.1728
Menopausal-ER	MPST	Median WTS(TPM) Expression	0.2942	0.0195	1.7101	Mann-Whitney U	1.1265000000000001	0.1719
Menopausal-ER	VWA2	Median WTS(TPM) Expression	0.2943	0.0195	1.7098	Mann-Whitney U	1.3144	0.3944
Menopausal-ER	SLC25A29	Median WTS(TPM) Expression	0.2944	0.0195	1.7091	Mann-Whitney U	1.1605000000000001	0.2147
Menopausal-ER	C1orf167	Median WTS(TPM) Expression	0.2944	0.0196	1.7088	Mann-Whitney U	1.2747999999999999	0.3503
Menopausal-ER	IRF2BP1	Median WTS(TPM) Expression	0.2944	0.0196	1.7087	Mann-Whitney U	1.0661	0.0923
Menopausal-ER	OTUD5	Median WTS(TPM) Expression	0.2944	0.0196	1.7087	Mann-Whitney U	1.1064000000000001	0.1458
Menopausal-ER	RFX5	Median WTS(TPM) Expression	0.2948	0.0196	1.708	Mann-Whitney U	1.0952999999999999	0.1314
Menopausal-ER	SLC46A2	Median WTS(TPM) Expression	0.2951	0.0196	1.7072	Mann-Whitney U	1.1347	0.1823
Menopausal-ER	SLC29A3	Median WTS(TPM) Expression	0.2955	0.0197	1.7065	Mann-Whitney U	1.1440999999999999	0.1942
Menopausal-ER	CXCR3	Median WTS(TPM) Expression	0.2955	0.0197	1.7063	Mann-Whitney U	1.2786999999999999	0.3547
Menopausal-ER	ACVR1	Median WTS(TPM) Expression	0.2962	0.0197	1.7051	Mann-Whitney U	1.0685	0.0956
Menopausal-ER	ZNF79	Median WTS(TPM) Expression	0.2963	0.0197	1.7047	Mann-Whitney U	1.1131	0.1545
Menopausal-ER	TMEM179B	Median WTS(TPM) Expression	0.2964	0.0198	1.7044	Mann-Whitney U	1.1231	0.1675
Menopausal-ER	RHOU	Median WTS(TPM) Expression	0.2964	0.0198	1.7043	Mann-Whitney U	1.1220000000000001	0.1661
Menopausal-ER	TP53I13	Median WTS(TPM) Expression	0.2964	0.0198	1.7042	Mann-Whitney U	1.1186	0.1617
Menopausal-ER	PLA2G2D	Median WTS(TPM) Expression	0.2964	0.0198	1.7038	Mann-Whitney U	1.3460000000000001	0.4287
Menopausal-ER	RAD18	Median WTS(TPM) Expression	0.2964	0.0198	1.7037	Mann-Whitney U	1.1607000000000001	0.215
Menopausal-ER	MST1	Median WTS(TPM) Expression	0.2965	0.0198	1.7028	Mann-Whitney U	1.1491	0.2005
Menopausal-ER	SAP25	Median WTS(TPM) Expression	0.2965	0.0198	1.7027	Mann-Whitney U	0	-4.6014
Menopausal-ER	PIGL	Median WTS(TPM) Expression	0.2965	0.0198	1.7026	Mann-Whitney U	1.2141999999999999	0.28
Menopausal-ER	ATF7IP	Median WTS(TPM) Expression	0.2965	0.0198	1.7026	Mann-Whitney U	1.1368	0.185
Menopausal-ER	SNRPB	Median WTS(TPM) Expression	0.2966	0.0199	1.7021	Mann-Whitney U	1.0415000000000001	0.0587
Menopausal-ER	FAM72C	Median WTS(TPM) Expression	0.2972	0.0199	1.701	Mann-Whitney U	1.9609000000000001	0.9715
Menopausal-ER	MMACHC	Median WTS(TPM) Expression	0.2975	0.02	1.6997	Mann-Whitney U	1.083	0.1151
Menopausal-ER	DNAJC27	Median WTS(TPM) Expression	0.2976	0.02	1.6991	Mann-Whitney U	1.1387	0.1874
Menopausal-ER	TGFBRAP1	Median WTS(TPM) Expression	0.2976	0.02	1.699	Mann-Whitney U	1.1376999999999999	0.1861
Menopausal-ER	TMUB2	Median WTS(TPM) Expression	0.298	0.0201	1.6977	Mann-Whitney U	1.0948	0.1306
Menopausal-ER	PSMG1	Median WTS(TPM) Expression	0.2981	0.0201	1.6974	Mann-Whitney U	1.1336999999999999	0.181
Menopausal-ER	DEAF1	Median WTS(TPM) Expression	0.2985	0.0201	1.6966	Mann-Whitney U	1.1346000000000001	0.1821
Menopausal-ER	ZNF512B	Median WTS(TPM) Expression	0.2985	0.0201	1.6962	Mann-Whitney U	1.127	0.1725
Menopausal-ER	SEMA4G	Median WTS(TPM) Expression	0.2985	0.0201	1.6958	Mann-Whitney U	1.1052999999999999	0.1445
Menopausal-ER	APH1A	Median WTS(TPM) Expression	0.2985	0.0202	1.6951	Mann-Whitney U	1.0824	0.1142
Menopausal-ER	LSM14A	Median WTS(TPM) Expression	0.2985	0.0202	1.6948	Mann-Whitney U	1.0963000000000001	0.1327
Menopausal-ER	CCDC6	Median WTS(TPM) Expression	0.2985	0.0202	1.6948	Mann-Whitney U	0.92869999999999997	-0.1067
Menopausal-ER	BBS1	Median WTS(TPM) Expression	0.2985	0.0202	1.6946	Mann-Whitney U	1.1274	0.1729
Menopausal-ER	F8	Median WTS(TPM) Expression	0.2985	0.0202	1.6943	Mann-Whitney U	1.1734	0.2307
Menopausal-ER	IKZF1	Median WTS(TPM) Expression	0.2985	0.0202	1.6943	Mann-Whitney U	1.1416999999999999	0.1912
Menopausal-ER	CTXN1	Median WTS(TPM) Expression	0.2985	0.0202	1.6943	Mann-Whitney U	1.1751	0.2327
Menopausal-ER	EIF2AK4	Median WTS(TPM) Expression	0.2985	0.0202	1.6939	Mann-Whitney U	1.0624	0.0873
Menopausal-ER	SARM1	Median WTS(TPM) Expression	0.2985	0.0202	1.6937	Mann-Whitney U	1.1874	0.2478
Menopausal-ER	EPHB3	Median WTS(TPM) Expression	0.2985	0.0202	1.6937	Mann-Whitney U	1.2045999999999999	0.2686
Menopausal-ER	TBRG4	Median WTS(TPM) Expression	0.2985	0.0203	1.6936	Mann-Whitney U	1.1235999999999999	0.1681
Menopausal-ER	PCM1	Median WTS(TPM) Expression	0.2986	0.0203	1.6927	Mann-Whitney U	1.1812	0.2402
Menopausal-ER	LPAR2	Median WTS(TPM) Expression	0.2986	0.0203	1.6925	Mann-Whitney U	1.1196999999999999	0.1631
Menopausal-ER	WDR18	Median WTS(TPM) Expression	0.2986	0.0203	1.6922	Mann-Whitney U	1.1163000000000001	0.1587
Menopausal-ER	TBC1D20	Median WTS(TPM) Expression	0.2986	0.0203	1.6918	Mann-Whitney U	1.0849	0.1176
Menopausal-ER	ANAPC1	Median WTS(TPM) Expression	0.2986	0.0203	1.6917	Mann-Whitney U	1.1208	0.1645
Menopausal-ER	PLAC1	Median WTS(TPM) Expression	0.2986	0.0203	1.6915	Mann-Whitney U	1.2842	0.3609
Menopausal-ER	FSCN2	Median WTS(TPM) Expression	0.2986	0.0203	1.6915	Mann-Whitney U	1.2094	0.2743
Menopausal-ER	SLC25A42	Median WTS(TPM) Expression	0.2986	0.0204	1.6911	Mann-Whitney U	1.113	0.1544
Menopausal-ER	SIX1	Median WTS(TPM) Expression	0.2988	0.0204	1.6905	Mann-Whitney U	0.85609999999999997	-0.2241
Menopausal-ER	FANCF	Median WTS(TPM) Expression	0.2988	0.0204	1.6904	Mann-Whitney U	1.1158999999999999	0.1583
Menopausal-ER	DDB2	Median WTS(TPM) Expression	0.2991	0.0204	1.6898	Mann-Whitney U	1.1297999999999999	0.176
Menopausal-ER	NAPB	Median WTS(TPM) Expression	0.2991	0.0204	1.6894	Mann-Whitney U	1.1007	0.1384
Menopausal-ER	DIP2A	Median WTS(TPM) Expression	0.2991	0.0205	1.6891	Mann-Whitney U	1.0592999999999999	0.0831
Menopausal-ER	KERA	Median WTS(TPM) Expression	0.2993	0.0205	1.6886	Mann-Whitney U	0.6976	-0.5195
Menopausal-ER	PRR15	Median WTS(TPM) Expression	0.2993	0.0205	1.6885	Mann-Whitney U	1.1457999999999999	0.1964
Menopausal-ER	CCDC154	Median WTS(TPM) Expression	0.2993	0.0205	1.6884	Mann-Whitney U	1.2173	0.2837
Menopausal-ER	IMPDH2	Median WTS(TPM) Expression	0.2995	0.0205	1.6877	Mann-Whitney U	1.0954999999999999	0.1316
Menopausal-ER	DEDD2	Median WTS(TPM) Expression	0.2995	0.0205	1.6873	Mann-Whitney U	1.0819000000000001	0.1136
Menopausal-ER	MT-ND6	Median WTS(TPM) Expression	0.2996	0.0206	1.687	Mann-Whitney U	0.74880000000000002	-0.4173
Menopausal-ER	IRF8	Median WTS(TPM) Expression	0.2998	0.0206	1.6866	Mann-Whitney U	1.1500999999999999	0.2017
Menopausal-ER	TOR1A	Median WTS(TPM) Expression	0.3001	0.0206	1.6858	Mann-Whitney U	1.0884	0.1222
Menopausal-ER	ZNF317	Median WTS(TPM) Expression	0.3001	0.0206	1.6852	Mann-Whitney U	1.0665	0.0929
Menopausal-ER	SLC25A3	Median WTS(TPM) Expression	0.3001	0.0207	1.6851	Mann-Whitney U	1.0943000000000001	0.13
Menopausal-ER	NCAPD3	Median WTS(TPM) Expression	0.3001	0.0207	1.6851	Mann-Whitney U	1.1032999999999999	0.1418
Menopausal-ER	GYPC	Median WTS(TPM) Expression	0.3002	0.0207	1.6845	Mann-Whitney U	1.1772	0.2354
Menopausal-ER	GLT8D1	Median WTS(TPM) Expression	0.3005	0.0207	1.6835	Mann-Whitney U	1.1099000000000001	0.1504
Menopausal-ER	ESR1	Median WTS(TPM) Expression	0.3009	0.0208	1.6823	Mann-Whitney U	1.2514000000000001	0.3236
Menopausal-ER	SLC25A22	Median WTS(TPM) Expression	0.301	0.0208	1.6821	Mann-Whitney U	1.1275999999999999	0.1732
Menopausal-ER	METTL5	Median WTS(TPM) Expression	0.301	0.0208	1.6819	Mann-Whitney U	1.093	0.1283
Menopausal-ER	DNAAF1	Median WTS(TPM) Expression	0.3017	0.0209	1.6806	Mann-Whitney U	1.1469	0.1978
Menopausal-ER	CDK17	Median WTS(TPM) Expression	0.3019	0.0209	1.68	Mann-Whitney U	1.1555	0.2086
Menopausal-ER	TNF	Median WTS(TPM) Expression	0.3019	0.0209	1.6797	Mann-Whitney U	1.1523000000000001	0.2045
Menopausal-ER	GAB3	Median WTS(TPM) Expression	0.3019	0.0209	1.6797	Mann-Whitney U	1.1334	0.1806
Menopausal-ER	FHL3	Median WTS(TPM) Expression	0.3019	0.0209	1.6794	Mann-Whitney U	1.0988	0.1359
Menopausal-ER	CNKSR1	Median WTS(TPM) Expression	0.3019	0.0209	1.6788	Mann-Whitney U	1.1402000000000001	0.1893
Menopausal-ER	COPA	Median WTS(TPM) Expression	0.3019	0.021	1.6787	Mann-Whitney U	1.0866	0.1199
Menopausal-ER	TEF	Median WTS(TPM) Expression	0.3019	0.021	1.6785	Mann-Whitney U	1.1365000000000001	0.1846
Menopausal-ER	PSMA3	Median WTS(TPM) Expression	0.3019	0.021	1.6783	Mann-Whitney U	1.0881000000000001	0.1217
Menopausal-ER	TRIM4	Median WTS(TPM) Expression	0.3023	0.021	1.6771	Mann-Whitney U	1.127	0.1725
Menopausal-ER	CEPT1	Median WTS(TPM) Expression	0.3026	0.0211	1.6761	Mann-Whitney U	1.0771999999999999	0.1073
Menopausal-ER	COL17A1	Median WTS(TPM) Expression	0.3031	0.0212	1.6741	Mann-Whitney U	0.70979999999999999	-0.4945
Menopausal-ER	DHX16	Median WTS(TPM) Expression	0.3031	0.0212	1.674	Mann-Whitney U	1.1466000000000001	0.1974
Menopausal-ER	SLC22A12	Median WTS(TPM) Expression	0.3031	0.0212	1.674	Mann-Whitney U	0	-4.6014
Menopausal-ER	ABCC5	Median WTS(TPM) Expression	0.3034	0.0212	1.6735	Mann-Whitney U	1.2738	0.3492
Menopausal-ER	ZNF426	Median WTS(TPM) Expression	0.3038	0.0213	1.6723	Mann-Whitney U	1.1531	0.2055
Menopausal-ER	ZNF274	Median WTS(TPM) Expression	0.3038	0.0213	1.6721	Mann-Whitney U	1.1117999999999999	0.1528
Menopausal-ER	EMD	Median WTS(TPM) Expression	0.3038	0.0213	1.6717	Mann-Whitney U	1.0567	0.0796
Menopausal-ER	PGLS	Median WTS(TPM) Expression	0.3038	0.0213	1.6716	Mann-Whitney U	1.0880000000000001	0.1217
Menopausal-ER	SPRY4	Median WTS(TPM) Expression	0.3038	0.0213	1.6716	Mann-Whitney U	0.86539999999999995	-0.2085
Menopausal-ER	S1PR1	Median WTS(TPM) Expression	0.3038	0.0213	1.6712	Mann-Whitney U	1.1225000000000001	0.1667
Menopausal-ER	OST4	Median WTS(TPM) Expression	0.3038	0.0213	1.6709	Mann-Whitney U	1.0999000000000001	0.1373
Menopausal-ER	ZACN	Median WTS(TPM) Expression	0.3039	0.0214	1.6705	Mann-Whitney U	1.167	0.2228
Menopausal-ER	FLRT3	Median WTS(TPM) Expression	0.3039	0.0214	1.6705	Mann-Whitney U	1.0838000000000001	0.1161
Menopausal-ER	ADCYAP1R1	Median WTS(TPM) Expression	0.3039	0.0214	1.6703	Mann-Whitney U	0.8256	-0.2766
Menopausal-ER	CCDC65	Median WTS(TPM) Expression	0.304	0.0214	1.6702	Mann-Whitney U	1.0959000000000001	0.1321
Menopausal-ER	DTYMK	Median WTS(TPM) Expression	0.3047	0.0215	1.6683	Mann-Whitney U	1.0719000000000001	0.1002
Menopausal-ER	ZMYND10	Median WTS(TPM) Expression	0.3058	0.0216	1.6659	Mann-Whitney U	1.2507999999999999	0.3228
Menopausal-ER	PIKFYVE	Median WTS(TPM) Expression	0.3062	0.0216	1.665	Mann-Whitney U	1.073	0.1016
Menopausal-ER	TMEM216	Median WTS(TPM) Expression	0.3064	0.0217	1.6642	Mann-Whitney U	1.1093	0.1497
Menopausal-ER	GIGYF1	Median WTS(TPM) Expression	0.3065	0.0217	1.6635	Mann-Whitney U	1.1520999999999999	0.2043
Menopausal-ER	SLA	Median WTS(TPM) Expression	0.3066	0.0217	1.6629	Mann-Whitney U	1.1265000000000001	0.1718
Menopausal-ER	TMEM214	Median WTS(TPM) Expression	0.3066	0.0217	1.6628	Mann-Whitney U	1.1173	0.16
Menopausal-ER	ZBTB40	Median WTS(TPM) Expression	0.3069	0.0218	1.6621	Mann-Whitney U	1.1036999999999999	0.1423
Menopausal-ER	SIAH1	Median WTS(TPM) Expression	0.3069	0.0218	1.6617	Mann-Whitney U	1.0868	0.1201
Menopausal-ER	HEXA	Median WTS(TPM) Expression	0.3069	0.0218	1.6616	Mann-Whitney U	1.1560999999999999	0.2092
Menopausal-ER	FAM171A2	Median WTS(TPM) Expression	0.3077	0.0219	1.6597	Mann-Whitney U	0.82140000000000002	-0.2838
Menopausal-ER	CSRP1	Median WTS(TPM) Expression	0.3077	0.0219	1.6595	Mann-Whitney U	1.1023000000000001	0.1405
Menopausal-ER	UCKL1	Median WTS(TPM) Expression	0.3077	0.0219	1.6593	Mann-Whitney U	1.1286	0.1746
Menopausal-ER	PRB1	Median WTS(TPM) Expression	0.3083	0.022	1.658	Mann-Whitney U	0.84650000000000003	-0.2405
Menopausal-ER	ABCF3	Median WTS(TPM) Expression	0.3083	0.022	1.6578	Mann-Whitney U	1.0953999999999999	0.1315
Menopausal-ER	CDC6	Median WTS(TPM) Expression	0.3083	0.022	1.6578	Mann-Whitney U	1.2306999999999999	0.2995
Menopausal-ER	ZNF430	Median WTS(TPM) Expression	0.3098	0.0222	1.6543	Mann-Whitney U	1.0626	0.0876
Menopausal-ER	SOX13	Median WTS(TPM) Expression	0.3098	0.0222	1.6543	Mann-Whitney U	1.1353	0.183
Menopausal-ER	VTI1B	Median WTS(TPM) Expression	0.31	0.0222	1.6535	Mann-Whitney U	0.85619999999999996	-0.224
Menopausal-ER	ZNF266	Median WTS(TPM) Expression	0.3106	0.0223	1.6525	Mann-Whitney U	1.1079000000000001	0.1479
Menopausal-ER	TAS2R46	Median WTS(TPM) Expression	0.3109	0.0223	1.6516	Mann-Whitney U	1.1052999999999999	0.1445
Menopausal-ER	ANO9	Median WTS(TPM) Expression	0.3109	0.0223	1.6516	Mann-Whitney U	1.163	0.2179
Menopausal-ER	RAB40C	Median WTS(TPM) Expression	0.311	0.0223	1.6513	Mann-Whitney U	1.1588000000000001	0.2127
Menopausal-ER	DHCR7	Median WTS(TPM) Expression	0.311	0.0223	1.6511	Mann-Whitney U	1.1241000000000001	0.1687
Menopausal-ER	PCDHB4	Median WTS(TPM) Expression	0.311	0.0223	1.6511	Mann-Whitney U	0.79779999999999995	-0.3259
Menopausal-ER	EAF1	Median WTS(TPM) Expression	0.311	0.0223	1.6511	Mann-Whitney U	1.0926	0.1277
Menopausal-ER	WDR27	Median WTS(TPM) Expression	0.3111	0.0223	1.6507	Mann-Whitney U	1.0971	0.1337
Menopausal-ER	POLR3K	Median WTS(TPM) Expression	0.3111	0.0224	1.6506	Mann-Whitney U	1.1478999999999999	0.1989
Menopausal-ER	PCID2	Median WTS(TPM) Expression	0.3111	0.0224	1.6497	Mann-Whitney U	1.0920000000000001	0.127
Menopausal-ER	SCYL2	Median WTS(TPM) Expression	0.3111	0.0224	1.6495	Mann-Whitney U	1.1480999999999999	0.1992
Menopausal-ER	IL10RA	Median WTS(TPM) Expression	0.3111	0.0224	1.6495	Mann-Whitney U	1.1053999999999999	0.1446
Menopausal-ER	OR5W2	Median WTS(TPM) Expression	0.3119	0.0225	1.6481	Mann-Whitney U	0.72589999999999999	-0.4622
Menopausal-ER	ATF6B	Median WTS(TPM) Expression	0.3119	0.0225	1.6478	Mann-Whitney U	1.121	0.1648
Menopausal-ER	PROZ	Median WTS(TPM) Expression	0.3127	0.0226	1.6465	Mann-Whitney U	1.1427	0.1925
Menopausal-ER	TYMP	Median WTS(TPM) Expression	0.3129	0.0226	1.6459	Mann-Whitney U	1.1218999999999999	0.1659
Menopausal-ER	SLC13A4	Median WTS(TPM) Expression	0.313	0.0226	1.6458	Mann-Whitney U	0.90559999999999996	-0.143
Menopausal-ER	ZBTB12	Median WTS(TPM) Expression	0.3136	0.0227	1.6446	Mann-Whitney U	1.0921000000000001	0.1271
Menopausal-ER	REPS1	Median WTS(TPM) Expression	0.3139	0.0227	1.6441	Mann-Whitney U	1.1285000000000001	0.1744
Menopausal-ER	RPS3A	Median WTS(TPM) Expression	0.3141	0.0228	1.6429	Mann-Whitney U	1.1132	0.1547
Menopausal-ER	ALDH5A1	Median WTS(TPM) Expression	0.3141	0.0228	1.6426	Mann-Whitney U	0.91120000000000001	-0.1341
Menopausal-ER	CSNK1E	Median WTS(TPM) Expression	0.3144	0.0228	1.642	Mann-Whitney U	1.1514	0.2034
Menopausal-ER	CCND3	Median WTS(TPM) Expression	0.3145	0.0228	1.6417	Mann-Whitney U	1.1362000000000001	0.1842
Menopausal-ER	QTRT1	Median WTS(TPM) Expression	0.3148	0.0229	1.6408	Mann-Whitney U	1.1205000000000001	0.1641
Menopausal-ER	HSD17B6	Median WTS(TPM) Expression	0.3148	0.0229	1.6405	Mann-Whitney U	0.8357	-0.259
Menopausal-ER	FES	Median WTS(TPM) Expression	0.3148	0.0229	1.6405	Mann-Whitney U	1.1577	0.2113
Menopausal-ER	SPRN	Median WTS(TPM) Expression	0.315	0.0229	1.64	Mann-Whitney U	1.0964	0.1328
Menopausal-ER	TBC1D19	Median WTS(TPM) Expression	0.3151	0.0229	1.6398	Mann-Whitney U	1.1394	0.1883
Menopausal-ER	FLT3LG	Median WTS(TPM) Expression	0.3151	0.0229	1.6396	Mann-Whitney U	1.1305000000000001	0.1769
Menopausal-ER	RPL29	Median WTS(TPM) Expression	0.3157	0.023	1.6386	Mann-Whitney U	1.095	0.131
Menopausal-ER	CD40	Median WTS(TPM) Expression	0.3158	0.023	1.6377	Mann-Whitney U	1.1246	0.1694
Menopausal-ER	TAS2R5	Median WTS(TPM) Expression	0.3159	0.023	1.6374	Mann-Whitney U	1.155	0.2079
Menopausal-ER	SLC43A2	Median WTS(TPM) Expression	0.316	0.0231	1.6367	Mann-Whitney U	1.1717	0.2286
Menopausal-ER	GLUL	Median WTS(TPM) Expression	0.3162	0.0231	1.6358	Mann-Whitney U	1.1233	0.1677
Menopausal-ER	SFR1	Median WTS(TPM) Expression	0.3162	0.0231	1.6358	Mann-Whitney U	1.0857000000000001	0.1186
Menopausal-ER	ABCC10	Median WTS(TPM) Expression	0.3163	0.0231	1.6355	Mann-Whitney U	1.1526000000000001	0.2049
Menopausal-ER	ITGA9	Median WTS(TPM) Expression	0.3164	0.0232	1.6348	Mann-Whitney U	1.1634	0.2184
Menopausal-ER	LRFN5	Median WTS(TPM) Expression	0.3164	0.0232	1.6346	Mann-Whitney U	0.79790000000000005	-0.3257
Menopausal-ER	ANAPC7	Median WTS(TPM) Expression	0.3164	0.0232	1.634	Mann-Whitney U	1.1498999999999999	0.2015
Menopausal-ER	ATE1	Median WTS(TPM) Expression	0.3178	0.0234	1.6316	Mann-Whitney U	1.0967	0.1331
Menopausal-ER	FAM47E	Median WTS(TPM) Expression	0.3183	0.0234	1.6306	Mann-Whitney U	0.89270000000000005	-0.1638
Menopausal-ER	NPM3	Median WTS(TPM) Expression	0.3183	0.0234	1.63	Mann-Whitney U	1.1409	0.1901
Menopausal-ER	RREB1	Median WTS(TPM) Expression	0.3183	0.0234	1.63	Mann-Whitney U	1.1112	0.1522
Menopausal-ER	TTC17	Median WTS(TPM) Expression	0.3183	0.0234	1.6299	Mann-Whitney U	1.1092	0.1495
Menopausal-ER	THRA	Median WTS(TPM) Expression	0.3183	0.0234	1.6299	Mann-Whitney U	1.1595	0.2134
Menopausal-ER	NANOGP8	Median WTS(TPM) Expression	0.3183	0.0234	1.6299	Mann-Whitney U	1.1706000000000001	0.2272
Menopausal-ER	DSPP	Median WTS(TPM) Expression	0.3183	0.0235	1.6297	Mann-Whitney U	0.71599999999999997	-0.482
Menopausal-ER	PDPK1	Median WTS(TPM) Expression	0.3183	0.0235	1.629	Mann-Whitney U	1.1462000000000001	0.1969
Menopausal-ER	MAP3K12	Median WTS(TPM) Expression	0.3183	0.0235	1.629	Mann-Whitney U	1.1086	0.1487
Menopausal-ER	DTX2	Median WTS(TPM) Expression	0.3185	0.0235	1.6285	Mann-Whitney U	1.0757000000000001	0.1053
Menopausal-ER	POLR2D	Median WTS(TPM) Expression	0.319	0.0236	1.6273	Mann-Whitney U	1.1327	0.1797
Menopausal-ER	PNPLA6	Median WTS(TPM) Expression	0.319	0.0236	1.627	Mann-Whitney U	1.0660000000000001	0.0922
Menopausal-ER	FMR1NB	Median WTS(TPM) Expression	0.319	0.0236	1.6269	Mann-Whitney U	0	-4.6014
Menopausal-ER	REG1B	Median WTS(TPM) Expression	0.3191	0.0237	1.626	Mann-Whitney U	0.49609999999999999	-1.0113
Menopausal-ER	NDUFA2	Median WTS(TPM) Expression	0.3193	0.0237	1.6253	Mann-Whitney U	1.0813999999999999	0.113
Menopausal-ER	AGAP4	Median WTS(TPM) Expression	0.3194	0.0237	1.6249	Mann-Whitney U	1.1403000000000001	0.1894
Menopausal-ER	MAP4K2	Median WTS(TPM) Expression	0.3195	0.0237	1.6248	Mann-Whitney U	1.1480999999999999	0.1992
Menopausal-ER	RBM42	Median WTS(TPM) Expression	0.3205	0.0238	1.6227	Mann-Whitney U	1.0828	0.1148
Menopausal-ER	TAGLN2	Median WTS(TPM) Expression	0.3207	0.0239	1.6222	Mann-Whitney U	1.1241000000000001	0.1687
Menopausal-ER	COMMD9	Median WTS(TPM) Expression	0.321	0.0239	1.6214	Mann-Whitney U	1.1211	0.1649
Menopausal-ER	EFS	Median WTS(TPM) Expression	0.321	0.0239	1.6214	Mann-Whitney U	1.2032	0.2669
Menopausal-ER	DDX24	Median WTS(TPM) Expression	0.321	0.0239	1.621	Mann-Whitney U	1.0757000000000001	0.1053
Menopausal-ER	RPRD2	Median WTS(TPM) Expression	0.3213	0.024	1.6205	Mann-Whitney U	1.1467000000000001	0.1975
Menopausal-ER	NBPF12	Median WTS(TPM) Expression	0.3215	0.024	1.6198	Mann-Whitney U	1.0994999999999999	0.1369
Menopausal-ER	MSH2	Median WTS(TPM) Expression	0.3215	0.024	1.6198	Mann-Whitney U	1.1458999999999999	0.1965
Menopausal-ER	ISY1-RAB43	Median WTS(TPM) Expression	0.3215	0.024	1.6197	Mann-Whitney U	1.7972999999999999	0.8458
Menopausal-ER	KCTD17	Median WTS(TPM) Expression	0.3216	0.024	1.6194	Mann-Whitney U	1.0989	0.136
Menopausal-ER	FNBP1	Median WTS(TPM) Expression	0.3218	0.0241	1.6188	Mann-Whitney U	1.0931999999999999	0.1286
Menopausal-ER	LRRC41	Median WTS(TPM) Expression	0.3218	0.0241	1.6185	Mann-Whitney U	1.0861000000000001	0.1192
Menopausal-ER	SNX1	Median WTS(TPM) Expression	0.3218	0.0241	1.6185	Mann-Whitney U	1.0794999999999999	0.1103
Menopausal-ER	NLE1	Median WTS(TPM) Expression	0.3218	0.0241	1.6183	Mann-Whitney U	1.1455	0.1959
Menopausal-ER	SCRT2	Median WTS(TPM) Expression	0.3218	0.0241	1.6182	Mann-Whitney U	0.67949999999999999	-0.5575
Menopausal-ER	TRPC4AP	Median WTS(TPM) Expression	0.3218	0.0241	1.6181	Mann-Whitney U	1.097	0.1335
Menopausal-ER	ARHGAP9	Median WTS(TPM) Expression	0.3218	0.0241	1.6181	Mann-Whitney U	1.2124999999999999	0.278
Menopausal-ER	BTK	Median WTS(TPM) Expression	0.3218	0.0241	1.618	Mann-Whitney U	1.2090000000000001	0.2738
Menopausal-ER	EIF4EBP2	Median WTS(TPM) Expression	0.3218	0.0241	1.6176	Mann-Whitney U	0.93130000000000002	-0.1026
Menopausal-ER	TTC12	Median WTS(TPM) Expression	0.3218	0.0241	1.6176	Mann-Whitney U	1.1783999999999999	0.2369
Menopausal-ER	CD7	Median WTS(TPM) Expression	0.3222	0.0242	1.6168	Mann-Whitney U	1.3588	0.4423
Menopausal-ER	PLXNB3	Median WTS(TPM) Expression	0.3227	0.0242	1.6159	Mann-Whitney U	1.1651	0.2205
Menopausal-ER	LILRB4	Median WTS(TPM) Expression	0.3228	0.0242	1.6156	Mann-Whitney U	1.0806	0.1119
Menopausal-ER	SNRPA	Median WTS(TPM) Expression	0.3229	0.0243	1.6146	Mann-Whitney U	1.0993999999999999	0.1367
Menopausal-ER	SLC22A6	Median WTS(TPM) Expression	0.3229	0.0243	1.6142	Mann-Whitney U	0.81279999999999997	-0.2991
Menopausal-ER	PEMT	Median WTS(TPM) Expression	0.323	0.0243	1.614	Mann-Whitney U	1.1415	0.191
Menopausal-ER	RBBP5	Median WTS(TPM) Expression	0.3233	0.0244	1.6132	Mann-Whitney U	1.0925	0.1276
Menopausal-ER	TRAPPC11	Median WTS(TPM) Expression	0.3242	0.0245	1.6115	Mann-Whitney U	1.1315999999999999	0.1783
Menopausal-ER	NCKAP1L	Median WTS(TPM) Expression	0.3242	0.0245	1.611	Mann-Whitney U	1.1906000000000001	0.2517
Menopausal-ER	PPP4R2	Median WTS(TPM) Expression	0.3242	0.0245	1.6108	Mann-Whitney U	1.1062000000000001	0.1456
Menopausal-ER	DEXI	Median WTS(TPM) Expression	0.3242	0.0245	1.6105	Mann-Whitney U	1.1271	0.1726
Menopausal-ER	TMEM107	Median WTS(TPM) Expression	0.3242	0.0245	1.6103	Mann-Whitney U	1.1395	0.1884
Menopausal-ER	TMEM187	Median WTS(TPM) Expression	0.3242	0.0245	1.6101	Mann-Whitney U	1.1138999999999999	0.1557
Menopausal-ER	FNBP4	Median WTS(TPM) Expression	0.3242	0.0245	1.61	Mann-Whitney U	1.105	0.1441
Menopausal-ER	PDK1	Median WTS(TPM) Expression	0.3242	0.0246	1.6096	Mann-Whitney U	1.1001000000000001	0.1376
Menopausal-ER	SRRM5	Median WTS(TPM) Expression	0.3242	0.0246	1.6093	Mann-Whitney U	1.2023999999999999	0.2659
Menopausal-ER	GRN	Median WTS(TPM) Expression	0.3242	0.0246	1.6093	Mann-Whitney U	1.1508	0.2026
Menopausal-ER	R3HCC1	Median WTS(TPM) Expression	0.3242	0.0246	1.6091	Mann-Whitney U	1.1306	0.1771
Menopausal-ER	FERMT3	Median WTS(TPM) Expression	0.3242	0.0246	1.609	Mann-Whitney U	1.0837000000000001	0.116
Menopausal-ER	A2M	Median WTS(TPM) Expression	0.3242	0.0246	1.609	Mann-Whitney U	1.1228	0.1671
Menopausal-ER	CD86	Median WTS(TPM) Expression	0.3242	0.0246	1.609	Mann-Whitney U	1.1536	0.2061
Menopausal-ER	PSMD6	Median WTS(TPM) Expression	0.3242	0.0246	1.6085	Mann-Whitney U	1.1326000000000001	0.1796
Menopausal-ER	PPP2R5B	Median WTS(TPM) Expression	0.3243	0.0247	1.6079	Mann-Whitney U	1.0451999999999999	0.0637
Menopausal-ER	RAB40AL	Median WTS(TPM) Expression	0.3244	0.0247	1.6076	Mann-Whitney U	1.3362000000000001	0.4181
Menopausal-ER	MRPS2	Median WTS(TPM) Expression	0.3244	0.0247	1.6074	Mann-Whitney U	1.0662	0.0925
Menopausal-ER	COL5A2	Median WTS(TPM) Expression	0.3244	0.0247	1.6074	Mann-Whitney U	0.84470000000000001	-0.2436
Menopausal-ER	SEC23B	Median WTS(TPM) Expression	0.3244	0.0247	1.6073	Mann-Whitney U	1.1065	0.146
Menopausal-ER	UPK3A	Median WTS(TPM) Expression	0.3244	0.0247	1.6072	Mann-Whitney U	0.67600000000000005	-0.5648
Menopausal-ER	CACNA2D3	Median WTS(TPM) Expression	0.3248	0.0248	1.6063	Mann-Whitney U	1.2436	0.3145
Menopausal-ER	AKAP17A	Median WTS(TPM) Expression	0.3248	0.0248	1.6063	Mann-Whitney U	1.1317999999999999	0.1786
Menopausal-ER	MOSPD3	Median WTS(TPM) Expression	0.3248	0.0248	1.6061	Mann-Whitney U	1.0636000000000001	0.089
Menopausal-ER	BTN3A1	Median WTS(TPM) Expression	0.3248	0.0248	1.6054	Mann-Whitney U	1.0526	0.074
Menopausal-ER	CHCHD10	Median WTS(TPM) Expression	0.3248	0.0248	1.6052	Mann-Whitney U	1.1648000000000001	0.2201
Menopausal-ER	ATG2B	Median WTS(TPM) Expression	0.3251	0.0249	1.6046	Mann-Whitney U	1.0939000000000001	0.1295
Menopausal-ER	NARS2	Median WTS(TPM) Expression	0.3254	0.0249	1.6034	Mann-Whitney U	1.1247	0.1696
Menopausal-ER	SLC15A4	Median WTS(TPM) Expression	0.3254	0.0249	1.603	Mann-Whitney U	1.0752999999999999	0.1047
Menopausal-ER	RGMA	Median WTS(TPM) Expression	0.3259	0.025	1.6019	Mann-Whitney U	0.75749999999999995	-0.4006
Menopausal-ER	ATP8A2	Median WTS(TPM) Expression	0.3261	0.025	1.6013	Mann-Whitney U	0.62590000000000001	-0.6761
Menopausal-ER	ARHGAP4	Median WTS(TPM) Expression	0.3265	0.0251	1.6003	Mann-Whitney U	1.1634	0.2183
Menopausal-ER	D2HGDH	Median WTS(TPM) Expression	0.3265	0.0251	1.6002	Mann-Whitney U	1.1951000000000001	0.2571
Menopausal-ER	OAT	Median WTS(TPM) Expression	0.3265	0.0251	1.6002	Mann-Whitney U	1.1254999999999999	0.1705
Menopausal-ER	SAMD10	Median WTS(TPM) Expression	0.3265	0.0251	1.6	Mann-Whitney U	1.1324000000000001	0.1794
Menopausal-ER	PSMB8	Median WTS(TPM) Expression	0.3265	0.0251	1.6	Mann-Whitney U	1.1052999999999999	0.1444
Menopausal-ER	CARM1	Median WTS(TPM) Expression	0.3265	0.0251	1.5995	Mann-Whitney U	1.1060000000000001	0.1454
Menopausal-ER	NAGA	Median WTS(TPM) Expression	0.3267	0.0252	1.599	Mann-Whitney U	1.0908	0.1254
Menopausal-ER	CEP120	Median WTS(TPM) Expression	0.3268	0.0252	1.5986	Mann-Whitney U	1.0857000000000001	0.1187
Menopausal-ER	OR4C3	Median WTS(TPM) Expression	0.3268	0.0252	1.5985	Mann-Whitney U	0.63480000000000003	-0.6555
Menopausal-ER	FAM174B	Median WTS(TPM) Expression	0.3268	0.0252	1.5981	Mann-Whitney U	1.1002000000000001	0.1377
Menopausal-ER	GARNL3	Median WTS(TPM) Expression	0.3268	0.0252	1.598	Mann-Whitney U	1.1408	0.19
Menopausal-ER	IGF2	Median WTS(TPM) Expression	0.3271	0.0253	1.5973	Mann-Whitney U	0.86170000000000002	-0.2147
Menopausal-ER	LGALS7	Median WTS(TPM) Expression	0.3273	0.0253	1.5968	Mann-Whitney U	null	4.6014
Menopausal-ER	LENG8	Median WTS(TPM) Expression	0.3281	0.0254	1.5953	Mann-Whitney U	1.0699000000000001	0.0975
Menopausal-ER	ADAMTS1	Median WTS(TPM) Expression	0.3283	0.0254	1.5949	Mann-Whitney U	1.0608	0.0852
Menopausal-ER	LILRB1	Median WTS(TPM) Expression	0.329	0.0255	1.5932	Mann-Whitney U	1.1679999999999999	0.224
Menopausal-ER	SERINC3	Median WTS(TPM) Expression	0.3296	0.0256	1.5922	Mann-Whitney U	1.1104000000000001	0.151
Menopausal-ER	CLASP2	Median WTS(TPM) Expression	0.3296	0.0256	1.5919	Mann-Whitney U	1.1302000000000001	0.1765
Menopausal-ER	KLHL21	Median WTS(TPM) Expression	0.3296	0.0256	1.5916	Mann-Whitney U	1.1153	0.1574
Menopausal-ER	SELL	Median WTS(TPM) Expression	0.3296	0.0256	1.5914	Mann-Whitney U	1.1765000000000001	0.2345
Menopausal-ER	ZNF292	Median WTS(TPM) Expression	0.3296	0.0257	1.5909	Mann-Whitney U	0.9385	-0.0916
Menopausal-ER	IL5	Median WTS(TPM) Expression	0.3296	0.0257	1.5908	Mann-Whitney U	1.2279	0.2961
Menopausal-ER	KRIT1	Median WTS(TPM) Expression	0.3296	0.0257	1.5907	Mann-Whitney U	1.125	0.17
Menopausal-ER	SHKBP1	Median WTS(TPM) Expression	0.3296	0.0257	1.5907	Mann-Whitney U	1.0665	0.0929
Menopausal-ER	B3GALNT1	Median WTS(TPM) Expression	0.3296	0.0257	1.5902	Mann-Whitney U	1.1224000000000001	0.1667
Menopausal-ER	NKAIN4	Median WTS(TPM) Expression	0.3296	0.0257	1.5901	Mann-Whitney U	0.39860000000000001	-1.3271
Menopausal-ER	CCDC97	Median WTS(TPM) Expression	0.3296	0.0257	1.5897	Mann-Whitney U	1.0447	0.063
Menopausal-ER	KDELR1	Median WTS(TPM) Expression	0.3296	0.0257	1.5894	Mann-Whitney U	1.0701000000000001	0.0978
Menopausal-ER	PLCG2	Median WTS(TPM) Expression	0.3296	0.0258	1.5892	Mann-Whitney U	1.1386000000000001	0.1872
Menopausal-ER	PDCD1LG2	Median WTS(TPM) Expression	0.3296	0.0258	1.589	Mann-Whitney U	1.0907	0.1252
Menopausal-ER	ACP2	Median WTS(TPM) Expression	0.3296	0.0258	1.5889	Mann-Whitney U	1.1448	0.1951
Menopausal-ER	LAMP2	Median WTS(TPM) Expression	0.3296	0.0258	1.5887	Mann-Whitney U	1.1040000000000001	0.1427
Menopausal-ER	FAM153A	Median WTS(TPM) Expression	0.3296	0.0258	1.5885	Mann-Whitney U	1.4235	0.5094
Menopausal-ER	DRG2	Median WTS(TPM) Expression	0.3296	0.0258	1.5885	Mann-Whitney U	1.0934999999999999	0.129
Menopausal-ER	ZNF335	Median WTS(TPM) Expression	0.3296	0.0258	1.5884	Mann-Whitney U	1.0800000000000001	0.111
Menopausal-ER	MAPKAPK3	Median WTS(TPM) Expression	0.3296	0.0258	1.5882	Mann-Whitney U	1.1185	0.1616
Menopausal-ER	NPHP4	Median WTS(TPM) Expression	0.3296	0.0258	1.5882	Mann-Whitney U	1.0866	0.1198
Menopausal-ER	IFT122	Median WTS(TPM) Expression	0.3296	0.0258	1.588	Mann-Whitney U	1.0963000000000001	0.1326
Menopausal-ER	PSME2	Median WTS(TPM) Expression	0.3296	0.0258	1.5877	Mann-Whitney U	1.0846	0.1171
Menopausal-ER	CDCP1	Median WTS(TPM) Expression	0.33	0.026	1.5858	Mann-Whitney U	1.1928000000000001	0.2544
Menopausal-ER	CHCHD2	Median WTS(TPM) Expression	0.3301	0.026	1.5855	Mann-Whitney U	1.0720000000000001	0.1003
Menopausal-ER	KRT14	Median WTS(TPM) Expression	0.3302	0.026	1.5851	Mann-Whitney U	0.70199999999999996	-0.5106
Menopausal-ER	UBL7	Median WTS(TPM) Expression	0.3303	0.026	1.5843	Mann-Whitney U	1.1371	0.1854
Menopausal-ER	SH3BP1	Median WTS(TPM) Expression	0.3303	0.026	1.5843	Mann-Whitney U	1.1697	0.2261
Menopausal-ER	IGFBP7	Median WTS(TPM) Expression	0.3303	0.0261	1.5841	Mann-Whitney U	1.1315	0.1782
Menopausal-ER	SDHB	Median WTS(TPM) Expression	0.3305	0.0261	1.5835	Mann-Whitney U	1.0443	0.0625
Menopausal-ER	CSF2RA	Median WTS(TPM) Expression	0.3305	0.0261	1.5835	Mann-Whitney U	1.2164999999999999	0.2828
Menopausal-ER	RNFT1	Median WTS(TPM) Expression	0.3305	0.0261	1.5831	Mann-Whitney U	1.079	0.1097
Menopausal-ER	RCOR1	Median WTS(TPM) Expression	0.3305	0.0261	1.5828	Mann-Whitney U	0.93979999999999997	-0.0896
Menopausal-ER	PLA2G1B	Median WTS(TPM) Expression	0.3305	0.0261	1.5827	Mann-Whitney U	1.3093999999999999	0.3889
Menopausal-ER	RNASEK	Median WTS(TPM) Expression	0.3305	0.0261	1.5826	Mann-Whitney U	1.1143000000000001	0.1561
Menopausal-ER	GSTK1	Median WTS(TPM) Expression	0.3305	0.0262	1.5825	Mann-Whitney U	1.0888	0.1227
Menopausal-ER	IFI35	Median WTS(TPM) Expression	0.3305	0.0262	1.5825	Mann-Whitney U	1.1187	0.1618
Menopausal-ER	MTHFS	Median WTS(TPM) Expression	0.3305	0.0262	1.5823	Mann-Whitney U	1.1216999999999999	0.1657
Menopausal-ER	CENPO	Median WTS(TPM) Expression	0.3305	0.0262	1.5821	Mann-Whitney U	1.1623000000000001	0.2169
Menopausal-ER	NAMPT	Median WTS(TPM) Expression	0.3305	0.0262	1.5815	Mann-Whitney U	1.1456	0.1961
Menopausal-ER	TMEM71	Median WTS(TPM) Expression	0.3305	0.0262	1.5813	Mann-Whitney U	1.1732	0.2305
Menopausal-ER	COL11A1	Median WTS(TPM) Expression	0.3305	0.0262	1.5813	Mann-Whitney U	0.58950000000000002	-0.7624
Menopausal-ER	CBLN3	Median WTS(TPM) Expression	0.3312	0.0263	1.5798	Mann-Whitney U	1.1168	0.1593
Menopausal-ER	PUM1	Median WTS(TPM) Expression	0.3312	0.0263	1.5794	Mann-Whitney U	1.1200000000000001	0.1635
Menopausal-ER	SLC25A15	Median WTS(TPM) Expression	0.3312	0.0263	1.5793	Mann-Whitney U	1.1687000000000001	0.2249
Menopausal-ER	INPP5B	Median WTS(TPM) Expression	0.3312	0.0264	1.5791	Mann-Whitney U	1.135	0.1827
Menopausal-ER	EPG5	Median WTS(TPM) Expression	0.3312	0.0264	1.5789	Mann-Whitney U	1.0785	0.109
Menopausal-ER	SLC26A6	Median WTS(TPM) Expression	0.3312	0.0264	1.5789	Mann-Whitney U	1.1152	0.1573
Menopausal-ER	KSR1	Median WTS(TPM) Expression	0.3314	0.0264	1.5783	Mann-Whitney U	1.0920000000000001	0.1269
Menopausal-ER	MIF	Median WTS(TPM) Expression	0.3317	0.0265	1.5773	Mann-Whitney U	1.1413	0.1907
Menopausal-ER	MBOAT4	Median WTS(TPM) Expression	0.332	0.0265	1.5762	Mann-Whitney U	1.1980999999999999	0.2608
Menopausal-ER	DCLRE1C	Median WTS(TPM) Expression	0.3321	0.0266	1.5759	Mann-Whitney U	1.1355999999999999	0.1835
Menopausal-ER	STK40	Median WTS(TPM) Expression	0.3321	0.0266	1.5756	Mann-Whitney U	1.1075999999999999	0.1474
Menopausal-ER	HIBCH	Median WTS(TPM) Expression	0.3323	0.0266	1.5749	Mann-Whitney U	1.1465000000000001	0.1972
Menopausal-ER	FNTA	Median WTS(TPM) Expression	0.3323	0.0266	1.5749	Mann-Whitney U	1.1411	0.1904
Menopausal-ER	ZFYVE1	Median WTS(TPM) Expression	0.3324	0.0266	1.5747	Mann-Whitney U	1.1111	0.152
Menopausal-ER	METTL22	Median WTS(TPM) Expression	0.3328	0.0267	1.5736	Mann-Whitney U	1.0673999999999999	0.0941
Menopausal-ER	LPXN	Median WTS(TPM) Expression	0.3328	0.0267	1.5736	Mann-Whitney U	1.077	0.1071
Menopausal-ER	ZNF865	Median WTS(TPM) Expression	0.3328	0.0267	1.5736	Mann-Whitney U	1.0784	0.1089
Menopausal-ER	ADAR	Median WTS(TPM) Expression	0.3328	0.0267	1.5736	Mann-Whitney U	1.1539999999999999	0.2067
Menopausal-ER	EFCAB9	Median WTS(TPM) Expression	0.3328	0.0267	1.5732	Mann-Whitney U	0.79790000000000005	-0.3257
Menopausal-ER	LRRC20	Median WTS(TPM) Expression	0.3328	0.0267	1.5729	Mann-Whitney U	1.091	0.1256
Menopausal-ER	CCDC134	Median WTS(TPM) Expression	0.3328	0.0267	1.5729	Mann-Whitney U	1.1072	0.1469
Menopausal-ER	NACA	Median WTS(TPM) Expression	0.3328	0.0267	1.5729	Mann-Whitney U	1.0700000000000001	0.0976
Menopausal-ER	CSAD	Median WTS(TPM) Expression	0.3328	0.0267	1.5727	Mann-Whitney U	1.1444000000000001	0.1946
Menopausal-ER	C17orf50	Median WTS(TPM) Expression	0.3328	0.0268	1.5726	Mann-Whitney U	0.75609999999999999	-0.4034
Menopausal-ER	SNAPIN	Median WTS(TPM) Expression	0.3333	0.0268	1.5716	Mann-Whitney U	1.1228	0.1671
Menopausal-ER	MRPL20	Median WTS(TPM) Expression	0.3333	0.0268	1.5714	Mann-Whitney U	1.0854999999999999	0.1183
Menopausal-ER	GDF6	Median WTS(TPM) Expression	0.3333	0.0268	1.5713	Mann-Whitney U	0.75360000000000005	-0.4082
Menopausal-ER	C16orf86	Median WTS(TPM) Expression	0.3333	0.0268	1.5712	Mann-Whitney U	1.1395999999999999	0.1885
Menopausal-ER	NDOR1	Median WTS(TPM) Expression	0.3333	0.0268	1.5711	Mann-Whitney U	1.0746	0.1038
Menopausal-ER	LDHB	Median WTS(TPM) Expression	0.3338	0.0269	1.5701	Mann-Whitney U	1.1286	0.1746
Menopausal-ER	LRCH1	Median WTS(TPM) Expression	0.3342	0.027	1.5692	Mann-Whitney U	1.111	0.1518
Menopausal-ER	RASSF2	Median WTS(TPM) Expression	0.3342	0.027	1.5691	Mann-Whitney U	1.1025	0.1408
Menopausal-ER	FUZ	Median WTS(TPM) Expression	0.3342	0.027	1.5689	Mann-Whitney U	1.1045	0.1434
Menopausal-ER	TMPO	Median WTS(TPM) Expression	0.3342	0.027	1.5689	Mann-Whitney U	1.0887	0.1226
Menopausal-ER	CTNNB1	Median WTS(TPM) Expression	0.3344	0.027	1.5682	Mann-Whitney U	1.1097999999999999	0.1502
Menopausal-ER	FAM120C	Median WTS(TPM) Expression	0.3345	0.027	1.568	Mann-Whitney U	1.1180000000000001	0.161
Menopausal-ER	EZH1	Median WTS(TPM) Expression	0.3351	0.0271	1.5669	Mann-Whitney U	1.0964	0.1328
Menopausal-ER	PHYHIPL	Median WTS(TPM) Expression	0.3352	0.0271	1.5664	Mann-Whitney U	0.80079999999999996	-0.3204
Menopausal-ER	SCAP	Median WTS(TPM) Expression	0.3352	0.0272	1.5662	Mann-Whitney U	1.1073999999999999	0.1471
Menopausal-ER	C2	Median WTS(TPM) Expression	0.3354	0.0272	1.5655	Mann-Whitney U	1.0753999999999999	0.1049
Menopausal-ER	TSPYL1	Median WTS(TPM) Expression	0.3357	0.0272	1.565	Mann-Whitney U	1.1060000000000001	0.1454
Menopausal-ER	ASAP1	Median WTS(TPM) Expression	0.336	0.0273	1.564	Mann-Whitney U	0.8589	-0.2194
Menopausal-ER	NPTN	Median WTS(TPM) Expression	0.3362	0.0273	1.5635	Mann-Whitney U	1.0415000000000001	0.0587
Menopausal-ER	PCGF2	Median WTS(TPM) Expression	0.3362	0.0273	1.5635	Mann-Whitney U	0.87829999999999997	-0.1872
Menopausal-ER	AMT	Median WTS(TPM) Expression	0.3365	0.0274	1.5627	Mann-Whitney U	1.1354	0.1832
Menopausal-ER	UQCR10	Median WTS(TPM) Expression	0.3365	0.0274	1.5624	Mann-Whitney U	1.0840000000000001	0.1163
Menopausal-ER	LDLRAD3	Median WTS(TPM) Expression	0.3365	0.0274	1.5622	Mann-Whitney U	1.1035999999999999	0.1423
Menopausal-ER	TREX1	Median WTS(TPM) Expression	0.3368	0.0274	1.5617	Mann-Whitney U	1.0668	0.0933
Menopausal-ER	CCDC142	Median WTS(TPM) Expression	0.3371	0.0275	1.5612	Mann-Whitney U	1.1768000000000001	0.2349
Menopausal-ER	FLVCR2	Median WTS(TPM) Expression	0.3371	0.0275	1.5611	Mann-Whitney U	1.0926	0.1278
Menopausal-ER	CDK2AP1	Median WTS(TPM) Expression	0.3374	0.0275	1.5605	Mann-Whitney U	0.90980000000000005	-0.1363
Menopausal-ER	ZC3H12C	Median WTS(TPM) Expression	0.3374	0.0275	1.5602	Mann-Whitney U	1.0817000000000001	0.1133
Menopausal-ER	RIN3	Median WTS(TPM) Expression	0.3376	0.0276	1.5599	Mann-Whitney U	1.1355	0.1833
Menopausal-ER	TNN	Median WTS(TPM) Expression	0.3377	0.0276	1.5597	Mann-Whitney U	0.85580000000000001	-0.2247
Menopausal-ER	ALKBH1	Median WTS(TPM) Expression	0.338	0.0276	1.5589	Mann-Whitney U	1.0702	0.0978
Menopausal-ER	HES2	Median WTS(TPM) Expression	0.3382	0.0276	1.5585	Mann-Whitney U	0.8226	-0.2818
Menopausal-ER	EXOSC1	Median WTS(TPM) Expression	0.3382	0.0276	1.5584	Mann-Whitney U	1.0449999999999999	0.0635
Menopausal-ER	DAXX	Median WTS(TPM) Expression	0.3383	0.0277	1.5582	Mann-Whitney U	1.0608	0.0852
Menopausal-ER	RAB38	Median WTS(TPM) Expression	0.3383	0.0277	1.5579	Mann-Whitney U	1.3122	0.392
Menopausal-ER	KCNE1	Median WTS(TPM) Expression	0.3383	0.0277	1.5578	Mann-Whitney U	1.2535000000000001	0.3259
Menopausal-ER	TEAD4	Median WTS(TPM) Expression	0.3383	0.0277	1.5577	Mann-Whitney U	1.1668000000000001	0.2225
Menopausal-ER	PPHLN1	Median WTS(TPM) Expression	0.3391	0.0278	1.5564	Mann-Whitney U	1.1074999999999999	0.1474
Menopausal-ER	SIGLEC11	Median WTS(TPM) Expression	0.3391	0.0278	1.5559	Mann-Whitney U	1.2007000000000001	0.2639
Menopausal-ER	FAM217B	Median WTS(TPM) Expression	0.3391	0.0278	1.5559	Mann-Whitney U	1.0909	0.1256
Menopausal-ER	CTSK	Median WTS(TPM) Expression	0.3393	0.0278	1.5554	Mann-Whitney U	0.77739999999999998	-0.3632
Menopausal-ER	RCN1	Median WTS(TPM) Expression	0.3394	0.0278	1.5552	Mann-Whitney U	1.1211	0.1649
Menopausal-ER	HSPB9	Median WTS(TPM) Expression	0.3395	0.0279	1.5546	Mann-Whitney U	1.0851	0.1178
Menopausal-ER	EXOC2	Median WTS(TPM) Expression	0.3396	0.0279	1.5544	Mann-Whitney U	1.1215999999999999	0.1656
Menopausal-ER	SPTB	Median WTS(TPM) Expression	0.3397	0.0279	1.554	Mann-Whitney U	0.90739999999999998	-0.1402
Menopausal-ER	BRD1	Median WTS(TPM) Expression	0.3398	0.0279	1.5539	Mann-Whitney U	1.0965	0.1329
Menopausal-ER	GPR35	Median WTS(TPM) Expression	0.3399	0.028	1.5532	Mann-Whitney U	1.1514	0.2034
Menopausal-ER	HAND2	Median WTS(TPM) Expression	0.3399	0.028	1.5531	Mann-Whitney U	0.7762	-0.3655
Menopausal-ER	ALG10	Median WTS(TPM) Expression	0.34	0.028	1.5525	Mann-Whitney U	1.1288	0.1748
Menopausal-ER	KDM2B	Median WTS(TPM) Expression	0.3402	0.0281	1.552	Mann-Whitney U	1.1233	0.1677
Menopausal-ER	C1GALT1C1	Median WTS(TPM) Expression	0.3404	0.0281	1.5515	Mann-Whitney U	1.1303000000000001	0.1767
Menopausal-ER	SYNJ1	Median WTS(TPM) Expression	0.341	0.0282	1.55	Mann-Whitney U	1.1623000000000001	0.217
Menopausal-ER	BTN3A2	Median WTS(TPM) Expression	0.3417	0.0283	1.5487	Mann-Whitney U	1.0618000000000001	0.0865
Menopausal-ER	ALDH8A1	Median WTS(TPM) Expression	0.3417	0.0283	1.5485	Mann-Whitney U	1.2307999999999999	0.2996
Menopausal-ER	SMAD4	Median WTS(TPM) Expression	0.3418	0.0283	1.548	Mann-Whitney U	1.0859000000000001	0.119
Menopausal-ER	EPYC	Median WTS(TPM) Expression	0.3418	0.0283	1.5477	Mann-Whitney U	0.55330000000000001	-0.854
Menopausal-ER	ARL2BP	Median WTS(TPM) Expression	0.3418	0.0283	1.5475	Mann-Whitney U	1.1397999999999999	0.1888
Menopausal-ER	CDKN2AIP	Median WTS(TPM) Expression	0.3418	0.0284	1.5474	Mann-Whitney U	1.1358999999999999	0.1838
Menopausal-ER	ANO7	Median WTS(TPM) Expression	0.342	0.0284	1.5469	Mann-Whitney U	1.2314000000000001	0.3004
Menopausal-ER	RPL3	Median WTS(TPM) Expression	0.3422	0.0284	1.5465	Mann-Whitney U	1.1034999999999999	0.1421
Menopausal-ER	MOB3C	Median WTS(TPM) Expression	0.3422	0.0284	1.5462	Mann-Whitney U	1.1254999999999999	0.1706
Menopausal-ER	TRIM28	Median WTS(TPM) Expression	0.3422	0.0284	1.546	Mann-Whitney U	1.0794999999999999	0.1104
Menopausal-ER	IPO13	Median WTS(TPM) Expression	0.3427	0.0285	1.545	Mann-Whitney U	1.0491999999999999	0.0693
Menopausal-ER	ACAD11	Median WTS(TPM) Expression	0.3427	0.0285	1.545	Mann-Whitney U	1.1045	0.1434
Menopausal-ER	USP3	Median WTS(TPM) Expression	0.3429	0.0285	1.5447	Mann-Whitney U	1.0858000000000001	0.1188
Menopausal-ER	TTLL10	Median WTS(TPM) Expression	0.3431	0.0286	1.544	Mann-Whitney U	1.2796000000000001	0.3557
Menopausal-ER	TRIM44	Median WTS(TPM) Expression	0.3431	0.0286	1.5439	Mann-Whitney U	1.1073	0.147
Menopausal-ER	GSS	Median WTS(TPM) Expression	0.3431	0.0286	1.5439	Mann-Whitney U	1.0947	0.1305
Menopausal-ER	OR52E8	Median WTS(TPM) Expression	0.3431	0.0286	1.5436	Mann-Whitney U	0.60419999999999996	-0.7268
Menopausal-ER	EIF4EBP3	Median WTS(TPM) Expression	0.3431	0.0286	1.5434	Mann-Whitney U	1.1242000000000001	0.1689
Menopausal-ER	IRX4	Median WTS(TPM) Expression	0.3431	0.0286	1.5431	Mann-Whitney U	0.71870000000000001	-0.4765
Menopausal-ER	GEMIN7	Median WTS(TPM) Expression	0.3431	0.0286	1.5431	Mann-Whitney U	1.0762	0.1059
Menopausal-ER	ZNF609	Median WTS(TPM) Expression	0.3433	0.0287	1.5421	Mann-Whitney U	1.1007	0.1385
Menopausal-ER	RNF43	Median WTS(TPM) Expression	0.3439	0.0288	1.5411	Mann-Whitney U	0.84509999999999996	-0.2428
Menopausal-ER	APOBEC3D	Median WTS(TPM) Expression	0.3439	0.0288	1.5409	Mann-Whitney U	1.2023999999999999	0.266
Menopausal-ER	PPP1R37	Median WTS(TPM) Expression	0.3442	0.0288	1.5402	Mann-Whitney U	1.1216999999999999	0.1657
Menopausal-ER	TARBP1	Median WTS(TPM) Expression	0.3443	0.0288	1.5399	Mann-Whitney U	1.1485000000000001	0.1997
Menopausal-ER	TOX2	Median WTS(TPM) Expression	0.3443	0.0289	1.5397	Mann-Whitney U	1.2025999999999999	0.2661
Menopausal-ER	CDK3	Median WTS(TPM) Expression	0.3445	0.0289	1.5393	Mann-Whitney U	1.1226	0.1669
Menopausal-ER	PEX5	Median WTS(TPM) Expression	0.3448	0.0289	1.5384	Mann-Whitney U	1.0981000000000001	0.135
Menopausal-ER	WNT2	Median WTS(TPM) Expression	0.3448	0.029	1.5383	Mann-Whitney U	0.70409999999999995	-0.5061
Menopausal-ER	DISP1	Median WTS(TPM) Expression	0.3448	0.029	1.5382	Mann-Whitney U	1.1147	0.1566
Menopausal-ER	TTLL1	Median WTS(TPM) Expression	0.345	0.029	1.5377	Mann-Whitney U	1.1549	0.2078
Menopausal-ER	LYRM2	Median WTS(TPM) Expression	0.3451	0.029	1.5374	Mann-Whitney U	1.0631999999999999	0.0884
Menopausal-ER	PDE6D	Median WTS(TPM) Expression	0.3451	0.029	1.5374	Mann-Whitney U	1.1043000000000001	0.1432
Menopausal-ER	TMEM128	Median WTS(TPM) Expression	0.3452	0.029	1.5371	Mann-Whitney U	1.1428	0.1925
Menopausal-ER	DPP10	Median WTS(TPM) Expression	0.3453	0.029	1.5369	Mann-Whitney U	0.7167	-0.4806
Menopausal-ER	WDR81	Median WTS(TPM) Expression	0.3454	0.0291	1.5361	Mann-Whitney U	1.0430999999999999	0.0608
Menopausal-ER	BCL2L11	Median WTS(TPM) Expression	0.3454	0.0291	1.5359	Mann-Whitney U	1.1429	0.1928
Menopausal-ER	ZNF407	Median WTS(TPM) Expression	0.3457	0.0292	1.5351	Mann-Whitney U	1.0396000000000001	0.056
Menopausal-ER	TUBG2	Median WTS(TPM) Expression	0.3461	0.0293	1.5336	Mann-Whitney U	1.1408	0.19
Menopausal-ER	SRCAP	Median WTS(TPM) Expression	0.3461	0.0293	1.5336	Mann-Whitney U	1.1121000000000001	0.1533
Menopausal-ER	DYNC1LI1	Median WTS(TPM) Expression	0.3461	0.0293	1.5333	Mann-Whitney U	1.0546	0.0767
Menopausal-ER	NRN1	Median WTS(TPM) Expression	0.3461	0.0293	1.5327	Mann-Whitney U	0.7833	-0.3523
Menopausal-ER	TMED3	Median WTS(TPM) Expression	0.3461	0.0293	1.5326	Mann-Whitney U	1.1405000000000001	0.1897
Menopausal-ER	KLF14	Median WTS(TPM) Expression	0.3463	0.0294	1.5321	Mann-Whitney U	0.81699999999999995	-0.2916
Menopausal-ER	DMC1	Median WTS(TPM) Expression	0.3463	0.0294	1.5317	Mann-Whitney U	0.77710000000000001	-0.3638
Menopausal-ER	COL5A3	Median WTS(TPM) Expression	0.3463	0.0294	1.5316	Mann-Whitney U	0.86739999999999995	-0.2053
Menopausal-ER	NR1H2	Median WTS(TPM) Expression	0.3472	0.0295	1.53	Mann-Whitney U	1.0704	0.0981
Menopausal-ER	DDX19B	Median WTS(TPM) Expression	0.3472	0.0295	1.5298	Mann-Whitney U	1.0986	0.1356
Menopausal-ER	CHN2	Median WTS(TPM) Expression	0.3472	0.0295	1.5298	Mann-Whitney U	1.1973	0.2598
Menopausal-ER	KIAA0825	Median WTS(TPM) Expression	0.3488	0.0297	1.527	Mann-Whitney U	1.1603000000000001	0.2144
Menopausal-ER	RAD54L2	Median WTS(TPM) Expression	0.3492	0.0298	1.526	Mann-Whitney U	1.0964	0.1327
Menopausal-ER	ATF5	Median WTS(TPM) Expression	0.3495	0.0298	1.5255	Mann-Whitney U	1.1244000000000001	0.1691
Menopausal-ER	RAB9A	Median WTS(TPM) Expression	0.3496	0.0298	1.5252	Mann-Whitney U	0.89990000000000003	-0.1522
Menopausal-ER	HOMEZ	Median WTS(TPM) Expression	0.3497	0.0299	1.5249	Mann-Whitney U	0.95009999999999994	-0.0739
Menopausal-ER	CD300LF	Median WTS(TPM) Expression	0.3497	0.0299	1.5248	Mann-Whitney U	1.1678999999999999	0.2239
Menopausal-ER	DCAF12	Median WTS(TPM) Expression	0.3497	0.0299	1.5247	Mann-Whitney U	1.1146	0.1565
Menopausal-ER	PRR23C	Median WTS(TPM) Expression	0.3498	0.0299	1.5241	Mann-Whitney U	0.70440000000000003	-0.5055
Menopausal-ER	SPTBN5	Median WTS(TPM) Expression	0.35	0.03	1.5235	Mann-Whitney U	1.1559999999999999	0.2092
Menopausal-ER	COASY	Median WTS(TPM) Expression	0.35	0.03	1.5235	Mann-Whitney U	1.0932999999999999	0.1287
Menopausal-ER	EXOC6B	Median WTS(TPM) Expression	0.3503	0.03	1.523	Mann-Whitney U	1.1206	0.1643
Menopausal-ER	TEX261	Median WTS(TPM) Expression	0.3505	0.03	1.5226	Mann-Whitney U	1.0849	0.1176
Menopausal-ER	GRAP	Median WTS(TPM) Expression	0.3505	0.03	1.5224	Mann-Whitney U	1.0819000000000001	0.1136
Menopausal-ER	SOHLH2	Median WTS(TPM) Expression	0.3508	0.0301	1.5219	Mann-Whitney U	0.80279999999999996	-0.3169
Menopausal-ER	FBXW9	Median WTS(TPM) Expression	0.3508	0.0301	1.5212	Mann-Whitney U	1.1126	0.1539
Menopausal-ER	ULK2	Median WTS(TPM) Expression	0.3508	0.0301	1.5211	Mann-Whitney U	1.093	0.1283
Menopausal-ER	ACP6	Median WTS(TPM) Expression	0.3508	0.0301	1.5209	Mann-Whitney U	1.1571	0.2105
Menopausal-ER	DNASE2	Median WTS(TPM) Expression	0.3508	0.0301	1.5207	Mann-Whitney U	1.0906	0.1252
Menopausal-ER	NR2C2AP	Median WTS(TPM) Expression	0.3508	0.0302	1.5206	Mann-Whitney U	1.0701000000000001	0.0978
Menopausal-ER	VTI1A	Median WTS(TPM) Expression	0.3508	0.0302	1.5206	Mann-Whitney U	1.0669999999999999	0.0936
Menopausal-ER	PKD2L2	Median WTS(TPM) Expression	0.3508	0.0302	1.5205	Mann-Whitney U	1.2155	0.2816
Menopausal-ER	ADAMTS15	Median WTS(TPM) Expression	0.3508	0.0302	1.5204	Mann-Whitney U	1.4325000000000001	0.5186
Menopausal-ER	CDKN1A	Median WTS(TPM) Expression	0.3509	0.0302	1.5199	Mann-Whitney U	0.84870000000000001	-0.2367
Menopausal-ER	CBLC	Median WTS(TPM) Expression	0.3509	0.0302	1.5196	Mann-Whitney U	1.1383000000000001	0.1869
Menopausal-ER	PDE12	Median WTS(TPM) Expression	0.3509	0.0302	1.5195	Mann-Whitney U	1.0812999999999999	0.1127
Menopausal-ER	ARAP1	Median WTS(TPM) Expression	0.3509	0.0303	1.5192	Mann-Whitney U	1.1203000000000001	0.1639
Menopausal-ER	TMEM239	Median WTS(TPM) Expression	0.351	0.0303	1.519	Mann-Whitney U	0	-4.6014
Menopausal-ER	TRMT2A	Median WTS(TPM) Expression	0.351	0.0303	1.5187	Mann-Whitney U	1.105	0.1441
Menopausal-ER	PPP1R3C	Median WTS(TPM) Expression	0.3512	0.0303	1.5181	Mann-Whitney U	0.94969999999999999	-0.0745
Menopausal-ER	LRRC47	Median WTS(TPM) Expression	0.3516	0.0304	1.5174	Mann-Whitney U	1.0648	0.0906
Menopausal-ER	IKBKB	Median WTS(TPM) Expression	0.3517	0.0304	1.5173	Mann-Whitney U	1.0883	0.122
Menopausal-ER	EBI3	Median WTS(TPM) Expression	0.3521	0.0304	1.5165	Mann-Whitney U	1.1778	0.2361
Menopausal-ER	STK4	Median WTS(TPM) Expression	0.3521	0.0305	1.5161	Mann-Whitney U	1.1165	0.159
Menopausal-ER	ZNF519	Median WTS(TPM) Expression	0.3524	0.0305	1.5155	Mann-Whitney U	1.1212	0.1651
Menopausal-ER	TGDS	Median WTS(TPM) Expression	0.3525	0.0305	1.5153	Mann-Whitney U	1.0839000000000001	0.1162
Menopausal-ER	CASP9	Median WTS(TPM) Expression	0.3527	0.0306	1.5145	Mann-Whitney U	1.1306	0.1771
Menopausal-ER	STAC2	Median WTS(TPM) Expression	0.3527	0.0306	1.5145	Mann-Whitney U	0.71089999999999998	-0.4923
Menopausal-ER	ZNF282	Median WTS(TPM) Expression	0.3528	0.0306	1.514	Mann-Whitney U	1.1331	0.1803
Menopausal-ER	C11orf65	Median WTS(TPM) Expression	0.3531	0.0307	1.5132	Mann-Whitney U	1.1555	0.2085
Menopausal-ER	VPS37C	Median WTS(TPM) Expression	0.3531	0.0307	1.5132	Mann-Whitney U	0.9163	-0.1261
Menopausal-ER	TMEM147	Median WTS(TPM) Expression	0.3531	0.0307	1.5128	Mann-Whitney U	1.0942000000000001	0.1299
Menopausal-ER	DBH	Median WTS(TPM) Expression	0.3536	0.0308	1.512	Mann-Whitney U	1.1937	0.2555
Menopausal-ER	FAM133A	Median WTS(TPM) Expression	0.3538	0.0308	1.5115	Mann-Whitney U	0.71830000000000005	-0.4773
Menopausal-ER	AIMP2	Median WTS(TPM) Expression	0.3547	0.0309	1.5099	Mann-Whitney U	1.0615000000000001	0.0861
Menopausal-ER	ZNF410	Median WTS(TPM) Expression	0.355	0.031	1.5092	Mann-Whitney U	1.0711999999999999	0.0992
Menopausal-ER	MARK4	Median WTS(TPM) Expression	0.3552	0.031	1.5089	Mann-Whitney U	1.0708	0.0987
Menopausal-ER	CLDN17	Median WTS(TPM) Expression	0.3554	0.031	1.5083	Mann-Whitney U	0	-4.6014
Menopausal-ER	TOX3	Median WTS(TPM) Expression	0.3555	0.031	1.5081	Mann-Whitney U	1.1727000000000001	0.2299
Menopausal-ER	CREBRF	Median WTS(TPM) Expression	0.3556	0.0311	1.5079	Mann-Whitney U	1.0994999999999999	0.1369
Menopausal-ER	CH25H	Median WTS(TPM) Expression	0.3556	0.0311	1.5077	Mann-Whitney U	0.78469999999999995	-0.3498
Menopausal-ER	FAIM2	Median WTS(TPM) Expression	0.3556	0.0311	1.5076	Mann-Whitney U	1.3346	0.4164
Menopausal-ER	SRSF7	Median WTS(TPM) Expression	0.3559	0.0311	1.5071	Mann-Whitney U	1.1151	0.1571
[truncated: 64,805 more rows]

## Sheet: SuppTable5
Supplementary Table 5: Differentially Expressed Protein Coding Genes in Endometrial Cancer between CC and AA Tumors
source	Feature	Unit	q.value	p.value	Log10.p.value	Statistic.used	Fold.Change	log2fc
Menopausal_Endometroid	CXCL17	Median WTS(TPM) Expression	0.9996	0.0005	3.2712	Mann-Whitney U	1.6266	0.7018
Menopausal_Endometroid	PDLIM1	Median WTS(TPM) Expression	0.9996	0.001	2.9942	Mann-Whitney U	1.3151	0.3952
Menopausal_Endometroid	FETUB	Median WTS(TPM) Expression	0.9996	0.0011	2.9642	Mann-Whitney U	1.6813	0.7496
Menopausal_Endometroid	F8A1	Median WTS(TPM) Expression	0.9996	0.0014	2.8676	Mann-Whitney U	1.2486	0.3203
Menopausal_Endometroid	HLA-DRB5	Median WTS(TPM) Expression	0.9996	0.0019	2.7327	Mann-Whitney U	0.5587	-0.8399
Menopausal_Endometroid	RDH10	Median WTS(TPM) Expression	0.9996	0.002	2.6985	Mann-Whitney U	1.3673	0.4513
Menopausal_Endometroid	F8A2	Median WTS(TPM) Expression	0.9996	0.0025	2.6078	Mann-Whitney U	0.6259	-0.6759
Menopausal_Endometroid	CERS4	Median WTS(TPM) Expression	0.9996	0.0027	2.5721	Mann-Whitney U	1.2731	0.3484
Menopausal_Endometroid	ALDH18A1	Median WTS(TPM) Expression	0.9996	0.004	2.3929	Mann-Whitney U	1.1851	0.2449
Menopausal_Endometroid	SEPHS2	Median WTS(TPM) Expression	0.9996	0.0041	2.3899	Mann-Whitney U	1.1975	0.2601
Menopausal_Endometroid	USP17L4	Median WTS(TPM) Expression	0.9996	0.005	2.2997	Mann-Whitney U	1.328	0.4092
Menopausal_Endometroid	SH3BGR	Median WTS(TPM) Expression	0.9996	0.0056	2.2518	Mann-Whitney U	1.2148	0.2808
Menopausal_Endometroid	OR4F21	Median WTS(TPM) Expression	0.9996	0.0063	2.2036	Mann-Whitney U	0.8091	-0.3057
Menopausal_Endometroid	KIR2DL4	Median WTS(TPM) Expression	0.9996	0.0079	2.1005	Mann-Whitney U	1.5971	0.6754
Menopausal_Endometroid	FOS	Median WTS(TPM) Expression	0.9996	0.0091	2.042	Mann-Whitney U	1.3329	0.4146
Menopausal_Endometroid	ATP7B	Median WTS(TPM) Expression	0.9996	0.0095	2.023	Mann-Whitney U	1.2684	0.343
Menopausal_Endometroid	SLC27A6	Median WTS(TPM) Expression	0.9996	0.0096	2.0191	Mann-Whitney U	1.3235	0.4044
Menopausal_Endometroid	PPIC	Median WTS(TPM) Expression	0.9996	0.0103	1.9892	Mann-Whitney U	1.2184	0.285
Menopausal_Endometroid	PAGE4	Median WTS(TPM) Expression	0.9996	0.0103	1.9889	Mann-Whitney U	2.4068	1.2671
Menopausal_Endometroid	HAPLN1	Median WTS(TPM) Expression	0.9996	0.0107	1.9716	Mann-Whitney U	1.4242	0.5101
Menopausal_Endometroid	CFH	Median WTS(TPM) Expression	0.9996	0.0112	1.95	Mann-Whitney U	1.2287	0.2971
Menopausal_Endometroid	WFDC9	Median WTS(TPM) Expression	0.9996	0.0123	1.9111	Mann-Whitney U	null	4.2342
Menopausal_Endometroid	SORCS1	Median WTS(TPM) Expression	0.9996	0.0127	1.8971	Mann-Whitney U	1.4236	0.5095
Menopausal_Endometroid	HS6ST1	Median WTS(TPM) Expression	0.9996	0.0128	1.8938	Mann-Whitney U	1.2171	0.2835
Menopausal_Endometroid	RTP1	Median WTS(TPM) Expression	0.9996	0.0129	1.8911	Mann-Whitney U	1.5921	0.671
Menopausal_Endometroid	ALDH3B2	Median WTS(TPM) Expression	0.9996	0.0129	1.8895	Mann-Whitney U	1.1682	0.2243
Menopausal_Endometroid	LAPTM4B	Median WTS(TPM) Expression	0.9996	0.0131	1.8822	Mann-Whitney U	1.2612	0.3348
Menopausal_Endometroid	SERINC4	Median WTS(TPM) Expression	0.9996	0.0132	1.8808	Mann-Whitney U	null	4.2342
Menopausal_Endometroid	TIMM23	Median WTS(TPM) Expression	0.9996	0.0145	1.8378	Mann-Whitney U	1.2013	0.2645
Menopausal_Endometroid	TSPAN14	Median WTS(TPM) Expression	0.9996	0.0151	1.82	Mann-Whitney U	1.161	0.2154
Menopausal_Endometroid	HK1	Median WTS(TPM) Expression	0.9996	0.0158	1.8022	Mann-Whitney U	1.0843	0.1168
Menopausal_Endometroid	ECHS1	Median WTS(TPM) Expression	0.9996	0.0162	1.7896	Mann-Whitney U	1.1744	0.2319
Menopausal_Endometroid	ZDHHC9	Median WTS(TPM) Expression	0.9996	0.0164	1.7854	Mann-Whitney U	1.1668	0.2225
Menopausal_Endometroid	PRCD	Median WTS(TPM) Expression	0.9996	0.0164	1.7853	Mann-Whitney U	0.7428	-0.4289
Menopausal_Endometroid	DDIT4	Median WTS(TPM) Expression	0.9996	0.0165	1.7818	Mann-Whitney U	1.1554	0.2083
Menopausal_Endometroid	NIPAL2	Median WTS(TPM) Expression	0.9996	0.0166	1.7801	Mann-Whitney U	1.2009	0.2641
Menopausal_Endometroid	PDCD4	Median WTS(TPM) Expression	0.9996	0.0167	1.7763	Mann-Whitney U	1.1913	0.2526
Menopausal_Endometroid	SUSD2	Median WTS(TPM) Expression	0.9996	0.0171	1.7676	Mann-Whitney U	1.2172	0.2835
Menopausal_Endometroid	ABLIM1	Median WTS(TPM) Expression	0.9996	0.0171	1.767	Mann-Whitney U	1.1318	0.1786
Menopausal_Endometroid	PCDHAC1	Median WTS(TPM) Expression	0.9996	0.0171	1.7668	Mann-Whitney U	1.2562	0.3291
Menopausal_Endometroid	PEX6	Median WTS(TPM) Expression	0.9996	0.0177	1.7514	Mann-Whitney U	1.0937	0.1292
Menopausal_Endometroid	IGF2	Median WTS(TPM) Expression	0.9996	0.0182	1.7396	Mann-Whitney U	1.3326	0.4142
Menopausal_Endometroid	CP	Median WTS(TPM) Expression	0.9996	0.0183	1.7369	Mann-Whitney U	1.2248	0.2926
Menopausal_Endometroid	ANXA7	Median WTS(TPM) Expression	0.9996	0.0184	1.7344	Mann-Whitney U	1.0768	0.1067
Menopausal_Endometroid	LGALS3BP	Median WTS(TPM) Expression	0.9996	0.0186	1.7294	Mann-Whitney U	1.1775	0.2357
Menopausal_Endometroid	AKR1E2	Median WTS(TPM) Expression	0.9996	0.0187	1.7271	Mann-Whitney U	1.3681	0.4522
Menopausal_Endometroid	DEFB119	Median WTS(TPM) Expression	0.9996	0.0194	1.7115	Mann-Whitney U	1.6265	0.7018
Menopausal_Endometroid	EFHD1	Median WTS(TPM) Expression	0.9996	0.0196	1.7075	Mann-Whitney U	1.328	0.4093
Menopausal_Endometroid	ERMP1	Median WTS(TPM) Expression	0.9996	0.0198	1.7023	Mann-Whitney U	1.1587	0.2125
Menopausal_Endometroid	GSTA2	Median WTS(TPM) Expression	0.9996	0.0199	1.7007	Mann-Whitney U	1.6805	0.7489
Menopausal_Endometroid	LALBA	Median WTS(TPM) Expression	0.9996	0.0202	1.6948	Mann-Whitney U	1.3391	0.4213
Menopausal_Endometroid	ATP2B4	Median WTS(TPM) Expression	0.9996	0.0202	1.6938	Mann-Whitney U	1.163	0.2178
Menopausal_Endometroid	SORCS2	Median WTS(TPM) Expression	0.9996	0.0204	1.6895	Mann-Whitney U	1.2693	0.344
Menopausal_Endometroid	FHL2	Median WTS(TPM) Expression	0.9996	0.0206	1.6864	Mann-Whitney U	1.2696	0.3444
Menopausal_Endometroid	THSD4	Median WTS(TPM) Expression	0.9996	0.0207	1.6847	Mann-Whitney U	1.6138	0.6905
Menopausal_Endometroid	ELF3	Median WTS(TPM) Expression	0.9996	0.0207	1.6831	Mann-Whitney U	1.1378	0.1863
Menopausal_Endometroid	ARL17A	Median WTS(TPM) Expression	0.9996	0.0209	1.6792	Mann-Whitney U	0.8524	-0.2304
Menopausal_Endometroid	ANKRD29	Median WTS(TPM) Expression	0.9996	0.0213	1.6711	Mann-Whitney U	1.3327	0.4144
Menopausal_Endometroid	PRSS8	Median WTS(TPM) Expression	0.9996	0.0216	1.665	Mann-Whitney U	1.1543	0.207
Menopausal_Endometroid	RGPD5	Median WTS(TPM) Expression	0.9996	0.0219	1.6599	Mann-Whitney U	1.1671	0.2229
Menopausal_Endometroid	MCCC2	Median WTS(TPM) Expression	0.9996	0.0219	1.6595	Mann-Whitney U	1.1193	0.1626
Menopausal_Endometroid	CAPN5	Median WTS(TPM) Expression	0.9996	0.0223	1.6515	Mann-Whitney U	1.231	0.2998
Menopausal_Endometroid	EGR1	Median WTS(TPM) Expression	0.9996	0.0225	1.648	Mann-Whitney U	1.2264	0.2945
Menopausal_Endometroid	FOXC1	Median WTS(TPM) Expression	0.9996	0.0231	1.636	Mann-Whitney U	1.2996	0.3781
Menopausal_Endometroid	STAT3	Median WTS(TPM) Expression	0.9996	0.0231	1.6358	Mann-Whitney U	1.1615	0.216
Menopausal_Endometroid	CFTR	Median WTS(TPM) Expression	0.9996	0.0236	1.6277	Mann-Whitney U	1.5046	0.5894
Menopausal_Endometroid	ACTR1A	Median WTS(TPM) Expression	0.9996	0.0236	1.6269	Mann-Whitney U	1.0886	0.1224
Menopausal_Endometroid	FNDC1	Median WTS(TPM) Expression	0.9996	0.0238	1.624	Mann-Whitney U	1.3039	0.3828
Menopausal_Endometroid	PGRMC1	Median WTS(TPM) Expression	0.9996	0.0238	1.6226	Mann-Whitney U	1.1216	0.1655
Menopausal_Endometroid	TOMM20L	Median WTS(TPM) Expression	0.9996	0.024	1.6203	Mann-Whitney U	1.3853	0.4702
Menopausal_Endometroid	RSU1	Median WTS(TPM) Expression	0.9996	0.0244	1.6127	Mann-Whitney U	1.1696	0.2261
Menopausal_Endometroid	NT5C2	Median WTS(TPM) Expression	0.9996	0.0246	1.6099	Mann-Whitney U	1.1087	0.1488
Menopausal_Endometroid	PXMP4	Median WTS(TPM) Expression	0.9996	0.0248	1.606	Mann-Whitney U	1.1865	0.2467
Menopausal_Endometroid	SLC14A1	Median WTS(TPM) Expression	0.9996	0.0249	1.603	Mann-Whitney U	1.4128	0.4985
Menopausal_Endometroid	NOMO3	Median WTS(TPM) Expression	0.9996	0.025	1.6016	Mann-Whitney U	1.1802	0.239
Menopausal_Endometroid	TTC39B	Median WTS(TPM) Expression	0.9996	0.0254	1.5948	Mann-Whitney U	1.0991	0.1364
Menopausal_Endometroid	AGA	Median WTS(TPM) Expression	0.9996	0.0255	1.594	Mann-Whitney U	1.1363	0.1844
Menopausal_Endometroid	CRELD2	Median WTS(TPM) Expression	0.9996	0.0257	1.59	Mann-Whitney U	1.181	0.24
Menopausal_Endometroid	TNC	Median WTS(TPM) Expression	0.9996	0.0258	1.5892	Mann-Whitney U	1.1618	0.2163
Menopausal_Endometroid	ACOX1	Median WTS(TPM) Expression	0.9996	0.0258	1.5886	Mann-Whitney U	1.0498	0.0701
Menopausal_Endometroid	ARMCX2	Median WTS(TPM) Expression	0.9996	0.026	1.5844	Mann-Whitney U	1.2739	0.3493
Menopausal_Endometroid	LGALS9	Median WTS(TPM) Expression	0.9996	0.0263	1.5806	Mann-Whitney U	1.0783	0.1088
Menopausal_Endometroid	VTCN1	Median WTS(TPM) Expression	0.9996	0.0263	1.5802	Mann-Whitney U	1.2076	0.2721
Menopausal_Endometroid	GJA4	Median WTS(TPM) Expression	0.9996	0.0265	1.5764	Mann-Whitney U	1.1962	0.2585
Menopausal_Endometroid	KCND2	Median WTS(TPM) Expression	0.9996	0.0267	1.5736	Mann-Whitney U	1.1959	0.2581
Menopausal_Endometroid	C3	Median WTS(TPM) Expression	0.9996	0.0267	1.573	Mann-Whitney U	1.2127	0.2782
Menopausal_Endometroid	BLVRA	Median WTS(TPM) Expression	0.9996	0.0273	1.5642	Mann-Whitney U	1.0913	0.126
Menopausal_Endometroid	SPACA3	Median WTS(TPM) Expression	0.9996	0.0276	1.559	Mann-Whitney U	1.7787	0.8308
Menopausal_Endometroid	TTC39C	Median WTS(TPM) Expression	0.9996	0.0277	1.5575	Mann-Whitney U	1.1486	0.1999
Menopausal_Endometroid	TEAD2	Median WTS(TPM) Expression	0.9996	0.0279	1.5541	Mann-Whitney U	1.1108	0.1516
Menopausal_Endometroid	GOLT1A	Median WTS(TPM) Expression	0.9996	0.0279	1.5537	Mann-Whitney U	1.2097	0.2747
Menopausal_Endometroid	LEMD1	Median WTS(TPM) Expression	0.9996	0.028	1.5533	Mann-Whitney U	1.2948	0.3728
Menopausal_Endometroid	GNG10	Median WTS(TPM) Expression	0.9996	0.0281	1.5507	Mann-Whitney U	0.8997	-0.1524
Menopausal_Endometroid	SFTPD	Median WTS(TPM) Expression	0.9996	0.0282	1.5492	Mann-Whitney U	1.2382	0.3083
Menopausal_Endometroid	IDH2	Median WTS(TPM) Expression	0.9996	0.0286	1.5432	Mann-Whitney U	1.1056	0.1448
Menopausal_Endometroid	ATP6V1H	Median WTS(TPM) Expression	0.9996	0.0288	1.5406	Mann-Whitney U	1.1043	0.1431
Menopausal_Endometroid	SERAC1	Median WTS(TPM) Expression	0.9996	0.0288	1.5405	Mann-Whitney U	1.1686	0.2248
Menopausal_Endometroid	PEX11G	Median WTS(TPM) Expression	0.9996	0.029	1.5371	Mann-Whitney U	1.1449	0.1952
Menopausal_Endometroid	TNKS1BP1	Median WTS(TPM) Expression	0.9996	0.0294	1.5318	Mann-Whitney U	1.113	0.1545
Menopausal_Endometroid	CALCRL	Median WTS(TPM) Expression	0.9996	0.0295	1.5302	Mann-Whitney U	1.2104	0.2754
Menopausal_Endometroid	NCOA4	Median WTS(TPM) Expression	0.9996	0.0295	1.53	Mann-Whitney U	1.1388	0.1875
Menopausal_Endometroid	NDUFB8	Median WTS(TPM) Expression	0.9996	0.0296	1.5288	Mann-Whitney U	1.1064	0.1459
Menopausal_Endometroid	SRD5A3	Median WTS(TPM) Expression	0.9996	0.0298	1.5257	Mann-Whitney U	1.228	0.2963
Menopausal_Endometroid	TMED10	Median WTS(TPM) Expression	0.9996	0.03	1.5229	Mann-Whitney U	1.0763	0.1061
Menopausal_Endometroid	ST6GALNAC1	Median WTS(TPM) Expression	0.9996	0.0305	1.5161	Mann-Whitney U	1.1605	0.2148
Menopausal_Endometroid	KLF10	Median WTS(TPM) Expression	0.9996	0.0306	1.5149	Mann-Whitney U	1.1445	0.1947
Menopausal_Endometroid	KCNK15	Median WTS(TPM) Expression	0.9996	0.0306	1.5136	Mann-Whitney U	1.1495	0.201
Menopausal_Endometroid	TMPRSS3	Median WTS(TPM) Expression	0.9996	0.0309	1.5094	Mann-Whitney U	1.2939	0.3717
Menopausal_Endometroid	RNASE1	Median WTS(TPM) Expression	0.9996	0.0312	1.5057	Mann-Whitney U	1.1878	0.2483
Menopausal_Endometroid	SEC24C	Median WTS(TPM) Expression	0.9996	0.0313	1.504	Mann-Whitney U	1.0431	0.0608
Menopausal_Endometroid	P2RX6	Median WTS(TPM) Expression	0.9996	0.0314	1.5026	Mann-Whitney U	0.7345	-0.4451
Menopausal_Endometroid	LDB3	Median WTS(TPM) Expression	0.9996	0.0315	1.502	Mann-Whitney U	1.1587	0.2126
Menopausal_Endometroid	TOMM7	Median WTS(TPM) Expression	0.9996	0.0322	1.4923	Mann-Whitney U	1.1435	0.1935
Menopausal_Endometroid	FAM3B	Median WTS(TPM) Expression	0.9996	0.0323	1.4904	Mann-Whitney U	1.4619	0.5478
Menopausal_Endometroid	KRTAP9-2	Median WTS(TPM) Expression	0.9996	0.0324	1.4894	Mann-Whitney U	0.6306	-0.6651
Menopausal_Endometroid	ACADL	Median WTS(TPM) Expression	0.9996	0.0325	1.4876	Mann-Whitney U	1.439	0.5251
Menopausal_Endometroid	NFE2	Median WTS(TPM) Expression	0.9996	0.0326	1.4867	Mann-Whitney U	1.3607	0.4443
Menopausal_Endometroid	NKAIN2	Median WTS(TPM) Expression	0.9996	0.0326	1.4863	Mann-Whitney U	1.3372	0.4193
Menopausal_Endometroid	JUN	Median WTS(TPM) Expression	0.9996	0.0328	1.4847	Mann-Whitney U	1.1303	0.1766
Menopausal_Endometroid	FBLN5	Median WTS(TPM) Expression	0.9996	0.0328	1.4845	Mann-Whitney U	1.1608	0.2151
Menopausal_Endometroid	PDXDC1	Median WTS(TPM) Expression	0.9996	0.033	1.4818	Mann-Whitney U	1.1287	0.1747
Menopausal_Endometroid	CSRNP3	Median WTS(TPM) Expression	0.9996	0.033	1.4812	Mann-Whitney U	1.1905	0.2516
Menopausal_Endometroid	PCDHA10	Median WTS(TPM) Expression	0.9996	0.033	1.4808	Mann-Whitney U	1.2143	0.2801
Menopausal_Endometroid	SPARCL1	Median WTS(TPM) Expression	0.9996	0.0332	1.4789	Mann-Whitney U	1.2305	0.2992
Menopausal_Endometroid	AIFM1	Median WTS(TPM) Expression	0.9996	0.0334	1.4768	Mann-Whitney U	1.1436	0.1936
Menopausal_Endometroid	HLA-DRB4	Median WTS(TPM) Expression	0.9996	0.0336	1.4736	Mann-Whitney U	3.0881	1.6267
Menopausal_Endometroid	MUC4	Median WTS(TPM) Expression	0.9996	0.0339	1.47	Mann-Whitney U	1.1838	0.2434
Menopausal_Endometroid	HADHA	Median WTS(TPM) Expression	0.9996	0.0342	1.4662	Mann-Whitney U	1.1188	0.162
Menopausal_Endometroid	FMO4	Median WTS(TPM) Expression	0.9996	0.0342	1.4658	Mann-Whitney U	1.113	0.1545
Menopausal_Endometroid	SLCO4A1	Median WTS(TPM) Expression	0.9996	0.0342	1.4656	Mann-Whitney U	0.7385	-0.4373
Menopausal_Endometroid	WNK4	Median WTS(TPM) Expression	0.9996	0.0342	1.4654	Mann-Whitney U	0.828	-0.2723
Menopausal_Endometroid	UBTFL1	Median WTS(TPM) Expression	0.9996	0.0344	1.4638	Mann-Whitney U	1.4982	0.5833
Menopausal_Endometroid	P2RX4	Median WTS(TPM) Expression	0.9996	0.0345	1.4625	Mann-Whitney U	1.1585	0.2123
Menopausal_Endometroid	SPTLC2	Median WTS(TPM) Expression	0.9996	0.0346	1.4606	Mann-Whitney U	1.1099	0.1505
Menopausal_Endometroid	SLFN5	Median WTS(TPM) Expression	0.9996	0.0347	1.4593	Mann-Whitney U	1.1768	0.2349
Menopausal_Endometroid	PALLD	Median WTS(TPM) Expression	0.9996	0.0352	1.4535	Mann-Whitney U	1.163	0.2179
Menopausal_Endometroid	MRPS16	Median WTS(TPM) Expression	0.9996	0.0357	1.4479	Mann-Whitney U	1.1088	0.149
Menopausal_Endometroid	SMOC2	Median WTS(TPM) Expression	0.9996	0.0357	1.4477	Mann-Whitney U	1.1624	0.2171
Menopausal_Endometroid	FKBP9	Median WTS(TPM) Expression	0.9996	0.0363	1.4399	Mann-Whitney U	1.1144	0.1563
Menopausal_Endometroid	PCDHGB2	Median WTS(TPM) Expression	0.9996	0.0365	1.4382	Mann-Whitney U	1.2243	0.2919
Menopausal_Endometroid	RBBP8P1	Median WTS(TPM) Expression	0.9996	0.0367	1.4355	Mann-Whitney U	0	-4.2342
Menopausal_Endometroid	MANBAL	Median WTS(TPM) Expression	0.9996	0.0368	1.4342	Mann-Whitney U	1.0425	0.06
Menopausal_Endometroid	ARFGAP3	Median WTS(TPM) Expression	0.9996	0.0371	1.431	Mann-Whitney U	1.1304	0.1768
Menopausal_Endometroid	SIRPB1	Median WTS(TPM) Expression	0.9996	0.0373	1.4284	Mann-Whitney U	1.2538	0.3263
Menopausal_Endometroid	EXOSC1	Median WTS(TPM) Expression	0.9996	0.0375	1.4256	Mann-Whitney U	1.086	0.1191
Menopausal_Endometroid	RPL3	Median WTS(TPM) Expression	0.9996	0.0377	1.4235	Mann-Whitney U	1.1312	0.1779
Menopausal_Endometroid	SLC31A1	Median WTS(TPM) Expression	0.9996	0.0378	1.423	Mann-Whitney U	1.1145	0.1564
Menopausal_Endometroid	ANO4	Median WTS(TPM) Expression	0.9996	0.0378	1.4222	Mann-Whitney U	1.4664	0.5523
Menopausal_Endometroid	ARMCX3	Median WTS(TPM) Expression	0.9996	0.0379	1.4216	Mann-Whitney U	1.1381	0.1866
Menopausal_Endometroid	VAMP8	Median WTS(TPM) Expression	0.9996	0.0379	1.4209	Mann-Whitney U	1.1442	0.1944
Menopausal_Endometroid	GOLM1	Median WTS(TPM) Expression	0.9996	0.0381	1.4194	Mann-Whitney U	1.1644	0.2196
Menopausal_Endometroid	PTRHD1	Median WTS(TPM) Expression	0.9996	0.0383	1.4163	Mann-Whitney U	1.1356	0.1835
Menopausal_Endometroid	HADHB	Median WTS(TPM) Expression	0.9996	0.0383	1.4163	Mann-Whitney U	1.1401	0.1892
Menopausal_Endometroid	SCRN2	Median WTS(TPM) Expression	0.9996	0.0384	1.416	Mann-Whitney U	1.1198	0.1632
Menopausal_Endometroid	CYP2F1	Median WTS(TPM) Expression	0.9996	0.0385	1.4148	Mann-Whitney U	1.1674	0.2233
Menopausal_Endometroid	CTSB	Median WTS(TPM) Expression	0.9996	0.0385	1.4141	Mann-Whitney U	1.1036	0.1422
Menopausal_Endometroid	KIAA1671	Median WTS(TPM) Expression	0.9996	0.0386	1.4129	Mann-Whitney U	1.0636	0.089
Menopausal_Endometroid	WFDC2	Median WTS(TPM) Expression	0.9996	0.0389	1.4097	Mann-Whitney U	1.1808	0.2398
Menopausal_Endometroid	HLA-DRB1	Median WTS(TPM) Expression	0.9996	0.0389	1.4097	Mann-Whitney U	1.1956	0.2578
Menopausal_Endometroid	FGF1	Median WTS(TPM) Expression	0.9996	0.039	1.4086	Mann-Whitney U	1.2448	0.3159
Menopausal_Endometroid	APOL4	Median WTS(TPM) Expression	0.9996	0.0391	1.408	Mann-Whitney U	1.2182	0.2847
Menopausal_Endometroid	FAM171B	Median WTS(TPM) Expression	0.9996	0.0392	1.4063	Mann-Whitney U	1.2907	0.3682
Menopausal_Endometroid	MSMB	Median WTS(TPM) Expression	0.9996	0.0394	1.405	Mann-Whitney U	1.4913	0.5765
Menopausal_Endometroid	LTBP1	Median WTS(TPM) Expression	0.9996	0.0394	1.4048	Mann-Whitney U	1.1074	0.1472
Menopausal_Endometroid	TRAF1	Median WTS(TPM) Expression	0.9996	0.0395	1.4029	Mann-Whitney U	0.9218	-0.1175
Menopausal_Endometroid	CRABP1	Median WTS(TPM) Expression	0.9996	0.04	1.3983	Mann-Whitney U	1.4231	0.5091
Menopausal_Endometroid	FAM210B	Median WTS(TPM) Expression	0.9996	0.04	1.3975	Mann-Whitney U	1.1541	0.2068
Menopausal_Endometroid	FXYD1	Median WTS(TPM) Expression	0.9996	0.0404	1.394	Mann-Whitney U	1.2355	0.305
Menopausal_Endometroid	WFDC1	Median WTS(TPM) Expression	0.9996	0.0404	1.3934	Mann-Whitney U	1.21	0.275
Menopausal_Endometroid	CHRM2	Median WTS(TPM) Expression	0.9996	0.0405	1.3926	Mann-Whitney U	1.4944	0.5796
Menopausal_Endometroid	AGAP4	Median WTS(TPM) Expression	0.9996	0.0405	1.3926	Mann-Whitney U	1.1377	0.1861
Menopausal_Endometroid	TP53I3	Median WTS(TPM) Expression	0.9996	0.0405	1.3922	Mann-Whitney U	1.0927	0.1279
Menopausal_Endometroid	IER2	Median WTS(TPM) Expression	0.9996	0.0406	1.3914	Mann-Whitney U	1.1941	0.2559
Menopausal_Endometroid	ABCA3	Median WTS(TPM) Expression	0.9996	0.0407	1.3901	Mann-Whitney U	0.7577	-0.4004
Menopausal_Endometroid	SMN1	Median WTS(TPM) Expression	0.9996	0.041	1.3873	Mann-Whitney U	1.2305	0.2993
Menopausal_Endometroid	PLEKHB1	Median WTS(TPM) Expression	0.9996	0.0411	1.3864	Mann-Whitney U	1.2038	0.2676
Menopausal_Endometroid	PITPNA	Median WTS(TPM) Expression	0.9996	0.0411	1.3856	Mann-Whitney U	1.1092	0.1496
Menopausal_Endometroid	GHITM	Median WTS(TPM) Expression	0.9996	0.0413	1.3845	Mann-Whitney U	1.0897	0.1239
Menopausal_Endometroid	SCGB1A1	Median WTS(TPM) Expression	0.9996	0.0414	1.3831	Mann-Whitney U	1.6925	0.7592
Menopausal_Endometroid	ECSCR	Median WTS(TPM) Expression	0.9996	0.0414	1.3828	Mann-Whitney U	1.181	0.2401
Menopausal_Endometroid	RHOC	Median WTS(TPM) Expression	0.9996	0.0416	1.3804	Mann-Whitney U	1.1169	0.1596
Menopausal_Endometroid	NPC2	Median WTS(TPM) Expression	0.9996	0.0419	1.3778	Mann-Whitney U	1.1481	0.1993
Menopausal_Endometroid	CDC42EP4	Median WTS(TPM) Expression	0.9996	0.042	1.3767	Mann-Whitney U	1.0989	0.1361
Menopausal_Endometroid	HSD17B4	Median WTS(TPM) Expression	0.9996	0.042	1.3765	Mann-Whitney U	1.1391	0.1879
Menopausal_Endometroid	IL13RA1	Median WTS(TPM) Expression	0.9996	0.0421	1.3755	Mann-Whitney U	1.1511	0.2031
Menopausal_Endometroid	MYL6	Median WTS(TPM) Expression	0.9996	0.0421	1.3754	Mann-Whitney U	1.1112	0.1522
Menopausal_Endometroid	NTN1	Median WTS(TPM) Expression	0.9996	0.0422	1.3746	Mann-Whitney U	1.1351	0.1829
Menopausal_Endometroid	TMEM9	Median WTS(TPM) Expression	0.9996	0.0424	1.3726	Mann-Whitney U	1.1345	0.1821
Menopausal_Endometroid	GUCY1A2	Median WTS(TPM) Expression	0.9996	0.0425	1.3716	Mann-Whitney U	1.197	0.2595
Menopausal_Endometroid	C1QTNF6	Median WTS(TPM) Expression	0.9996	0.0425	1.3716	Mann-Whitney U	1.1412	0.1905
Menopausal_Endometroid	SDC2	Median WTS(TPM) Expression	0.9996	0.0425	1.3712	Mann-Whitney U	1.2264	0.2945
Menopausal_Endometroid	TCTN3	Median WTS(TPM) Expression	0.9996	0.0426	1.3705	Mann-Whitney U	1.0536	0.0753
Menopausal_Endometroid	LBX2	Median WTS(TPM) Expression	0.9996	0.0428	1.3685	Mann-Whitney U	0.8177	-0.2904
Menopausal_Endometroid	VCP	Median WTS(TPM) Expression	0.9996	0.0428	1.3685	Mann-Whitney U	1.11	0.1505
Menopausal_Endometroid	CDH5	Median WTS(TPM) Expression	0.9996	0.0428	1.3683	Mann-Whitney U	1.2176	0.284
Menopausal_Endometroid	ZFP36	Median WTS(TPM) Expression	0.9996	0.0433	1.3632	Mann-Whitney U	1.1246	0.1694
Menopausal_Endometroid	RGS7BP	Median WTS(TPM) Expression	0.9996	0.0437	1.3593	Mann-Whitney U	1.2449	0.316
Menopausal_Endometroid	MYOF	Median WTS(TPM) Expression	0.9996	0.0438	1.3588	Mann-Whitney U	1.1227	0.1669
Menopausal_Endometroid	CPNE2	Median WTS(TPM) Expression	0.9996	0.0438	1.358	Mann-Whitney U	1.1347	0.1824
Menopausal_Endometroid	BCAN	Median WTS(TPM) Expression	0.9996	0.0439	1.3575	Mann-Whitney U	1.38	0.4646
Menopausal_Endometroid	BARX2	Median WTS(TPM) Expression	0.9996	0.0443	1.3537	Mann-Whitney U	0.7741	-0.3695
Menopausal_Endometroid	ARMCX1	Median WTS(TPM) Expression	0.9996	0.0444	1.3529	Mann-Whitney U	1.2669	0.3414
Menopausal_Endometroid	CABYR	Median WTS(TPM) Expression	0.9996	0.0445	1.3521	Mann-Whitney U	1.1877	0.2482
Menopausal_Endometroid	F11R	Median WTS(TPM) Expression	0.9996	0.0447	1.3501	Mann-Whitney U	1.0933	0.1286
Menopausal_Endometroid	NUDT8	Median WTS(TPM) Expression	0.9996	0.045	1.3471	Mann-Whitney U	1.2021	0.2655
Menopausal_Endometroid	SEC61A1	Median WTS(TPM) Expression	0.9996	0.0452	1.3453	Mann-Whitney U	1.1769	0.235
Menopausal_Endometroid	SFRP1	Median WTS(TPM) Expression	0.9996	0.0452	1.3451	Mann-Whitney U	1.2298	0.2984
Menopausal_Endometroid	CCDC160	Median WTS(TPM) Expression	0.9996	0.0453	1.3444	Mann-Whitney U	1.326	0.4071
Menopausal_Endometroid	PIK3R3	Median WTS(TPM) Expression	0.9996	0.0453	1.3436	Mann-Whitney U	1.1251	0.17
Menopausal_Endometroid	GPA33	Median WTS(TPM) Expression	0.9996	0.0454	1.3434	Mann-Whitney U	1.6367	0.7108
Menopausal_Endometroid	DHRS7	Median WTS(TPM) Expression	0.9996	0.0455	1.3422	Mann-Whitney U	1.129	0.175
Menopausal_Endometroid	PPA1	Median WTS(TPM) Expression	0.9996	0.0455	1.342	Mann-Whitney U	1.1432	0.1931
Menopausal_Endometroid	LIMS2	Median WTS(TPM) Expression	0.9996	0.0458	1.3394	Mann-Whitney U	1.2188	0.2854
Menopausal_Endometroid	FAM86B2	Median WTS(TPM) Expression	0.9996	0.0461	1.3363	Mann-Whitney U	1.4967	0.5818
Menopausal_Endometroid	ALG14	Median WTS(TPM) Expression	0.9996	0.0462	1.3355	Mann-Whitney U	1.1446	0.1948
Menopausal_Endometroid	REN	Median WTS(TPM) Expression	0.9996	0.0462	1.3353	Mann-Whitney U	1.3675	0.4516
Menopausal_Endometroid	BTG2	Median WTS(TPM) Expression	0.9996	0.0465	1.3322	Mann-Whitney U	1.0934	0.1288
Menopausal_Endometroid	MDK	Median WTS(TPM) Expression	0.9996	0.0466	1.332	Mann-Whitney U	1.1711	0.2279
Menopausal_Endometroid	NRGN	Median WTS(TPM) Expression	0.9996	0.0467	1.3311	Mann-Whitney U	0.8842	-0.1776
Menopausal_Endometroid	PKHD1L1	Median WTS(TPM) Expression	0.9996	0.0467	1.3311	Mann-Whitney U	1.7834	0.8346
Menopausal_Endometroid	TEAD3	Median WTS(TPM) Expression	0.9996	0.0467	1.3309	Mann-Whitney U	1.1222	0.1664
Menopausal_Endometroid	L3MBTL3	Median WTS(TPM) Expression	0.9996	0.047	1.3283	Mann-Whitney U	1.1834	0.2429
Menopausal_Endometroid	CD163L1	Median WTS(TPM) Expression	0.9996	0.047	1.3276	Mann-Whitney U	1.1454	0.1959
Menopausal_Endometroid	TM9SF3	Median WTS(TPM) Expression	0.9996	0.0471	1.3269	Mann-Whitney U	1.1157	0.158
Menopausal_Endometroid	TSPAN13	Median WTS(TPM) Expression	0.9996	0.0471	1.3269	Mann-Whitney U	1.1714	0.2282
Menopausal_Endometroid	PCP2	Median WTS(TPM) Expression	0.9996	0.0472	1.3262	Mann-Whitney U	0.8631	-0.2124
Menopausal_Endometroid	VPS26A	Median WTS(TPM) Expression	0.9996	0.0472	1.3258	Mann-Whitney U	1.0909	0.1255
Menopausal_Endometroid	AP1M2	Median WTS(TPM) Expression	0.9996	0.0473	1.3256	Mann-Whitney U	1.0709	0.0988
Menopausal_Endometroid	UQCRQ	Median WTS(TPM) Expression	0.9996	0.0476	1.3221	Mann-Whitney U	1.0975	0.1342
Menopausal_Endometroid	FUT2	Median WTS(TPM) Expression	0.9996	0.0478	1.321	Mann-Whitney U	1.0731	0.1018
Menopausal_Endometroid	CLUL1	Median WTS(TPM) Expression	0.9996	0.048	1.319	Mann-Whitney U	1.1927	0.2543
Menopausal_Endometroid	PARG	Median WTS(TPM) Expression	0.9996	0.0481	1.3183	Mann-Whitney U	1.0736	0.1024
Menopausal_Endometroid	UBE2H	Median WTS(TPM) Expression	0.9996	0.0481	1.3177	Mann-Whitney U	1.13	0.1763
Menopausal_Endometroid	KLHL2	Median WTS(TPM) Expression	0.9996	0.0483	1.3163	Mann-Whitney U	1.1565	0.2097
Menopausal_Endometroid	CTNNBIP1	Median WTS(TPM) Expression	0.9996	0.0485	1.3144	Mann-Whitney U	1.1785	0.237
Menopausal_Endometroid	JUNB	Median WTS(TPM) Expression	0.9996	0.0486	1.3137	Mann-Whitney U	1.203	0.2666
Menopausal_Endometroid	PRLR	Median WTS(TPM) Expression	0.9996	0.049	1.3102	Mann-Whitney U	1.1643	0.2195
Menopausal_Endometroid	PLXNB3	Median WTS(TPM) Expression	0.9996	0.049	1.3099	Mann-Whitney U	1.2496	0.3214
Menopausal_Endometroid	COX4I2	Median WTS(TPM) Expression	0.9996	0.0491	1.3092	Mann-Whitney U	1.247	0.3185
Menopausal_Endometroid	CISH	Median WTS(TPM) Expression	0.9996	0.0491	1.309	Mann-Whitney U	1.195	0.257
Menopausal_Endometroid	LONRF2	Median WTS(TPM) Expression	0.9996	0.0492	1.3082	Mann-Whitney U	1.1571	0.2105
Menopausal_Endometroid	LRRN2	Median WTS(TPM) Expression	0.9996	0.0492	1.3077	Mann-Whitney U	1.3153	0.3953
Menopausal_Endometroid	RAB11FIP4	Median WTS(TPM) Expression	0.9996	0.0494	1.3066	Mann-Whitney U	1.1346	0.1822
Menopausal_Endometroid	ASMT	Median WTS(TPM) Expression	0.9996	0.0498	1.3031	Mann-Whitney U	1.2683	0.3429
Menopausal_Endometroid	ZNF738	Median WTS(TPM) Expression	0.9996	0.05	1.3013	Mann-Whitney U	1.1371	0.1854
Menopausal_Endometroid	LRIG1	Median WTS(TPM) Expression	0.9996	0.0501	1.3004	Mann-Whitney U	1.2006	0.2638
Menopausal_Endometroid	RARA	Median WTS(TPM) Expression	0.9996	0.0508	1.2942	Mann-Whitney U	1.1033	0.1418
Menopausal_Endometroid	IFITM3	Median WTS(TPM) Expression	0.9996	0.0511	1.2912	Mann-Whitney U	1.1701	0.2267
Menopausal_Endometroid	SDC3	Median WTS(TPM) Expression	0.9996	0.0512	1.2908	Mann-Whitney U	1.1531	0.2055
Menopausal_Endometroid	PDZRN3	Median WTS(TPM) Expression	0.9996	0.0512	1.2906	Mann-Whitney U	1.1713	0.2281
Menopausal_Endometroid	CT45A1	Median WTS(TPM) Expression	0.9996	0.0515	1.2878	Mann-Whitney U	1.4997	0.5847
Menopausal_Endometroid	OTUB2	Median WTS(TPM) Expression	0.9996	0.0517	1.2868	Mann-Whitney U	1.1429	0.1927
Menopausal_Endometroid	SCNN1B	Median WTS(TPM) Expression	0.9996	0.0518	1.2859	Mann-Whitney U	1.3403	0.4225
Menopausal_Endometroid	LPA	Median WTS(TPM) Expression	0.9996	0.0518	1.2856	Mann-Whitney U	1.4107	0.4964
Menopausal_Endometroid	IDE	Median WTS(TPM) Expression	0.9996	0.0521	1.2836	Mann-Whitney U	1.044	0.0621
Menopausal_Endometroid	CYP2A7	Median WTS(TPM) Expression	0.9996	0.0526	1.2786	Mann-Whitney U	1.2331	0.3023
Menopausal_Endometroid	PLGLB2	Median WTS(TPM) Expression	0.9996	0.0527	1.2784	Mann-Whitney U	1.2321	0.3012
Menopausal_Endometroid	SPINT2	Median WTS(TPM) Expression	0.9996	0.0527	1.2783	Mann-Whitney U	1.1157	0.158
Menopausal_Endometroid	PITRM1	Median WTS(TPM) Expression	0.9996	0.0527	1.2778	Mann-Whitney U	1.1119	0.1531
Menopausal_Endometroid	OR5L2	Median WTS(TPM) Expression	0.9996	0.0528	1.2777	Mann-Whitney U	1.394	0.4792
Menopausal_Endometroid	XPNPEP1	Median WTS(TPM) Expression	0.9996	0.0528	1.2773	Mann-Whitney U	1.1244	0.1691
Menopausal_Endometroid	SH2D2A	Median WTS(TPM) Expression	0.9996	0.0529	1.2769	Mann-Whitney U	0.9475	-0.0779
Menopausal_Endometroid	DYNC1I2	Median WTS(TPM) Expression	0.9996	0.0529	1.2762	Mann-Whitney U	1.1255	0.1706
Menopausal_Endometroid	CES4A	Median WTS(TPM) Expression	0.9996	0.053	1.2758	Mann-Whitney U	0.8316	-0.2661
Menopausal_Endometroid	SVEP1	Median WTS(TPM) Expression	0.9996	0.0531	1.2746	Mann-Whitney U	1.2921	0.3697
Menopausal_Endometroid	DUSP23	Median WTS(TPM) Expression	0.9996	0.0535	1.2715	Mann-Whitney U	1.1176	0.1604
Menopausal_Endometroid	GSN	Median WTS(TPM) Expression	0.9996	0.0536	1.2706	Mann-Whitney U	1.1272	0.1728
Menopausal_Endometroid	DIMT1	Median WTS(TPM) Expression	0.9996	0.0539	1.2686	Mann-Whitney U	1.1217	0.1657
Menopausal_Endometroid	HERPUD1	Median WTS(TPM) Expression	0.9996	0.0541	1.267	Mann-Whitney U	1.1409	0.1901
Menopausal_Endometroid	SLC11A2	Median WTS(TPM) Expression	0.9996	0.0545	1.2638	Mann-Whitney U	1.1106	0.1513
Menopausal_Endometroid	XG	Median WTS(TPM) Expression	0.9996	0.0548	1.2614	Mann-Whitney U	1.2648	0.3389
Menopausal_Endometroid	HES1	Median WTS(TPM) Expression	0.9996	0.0549	1.2602	Mann-Whitney U	1.1517	0.2038
Menopausal_Endometroid	PROKR1	Median WTS(TPM) Expression	0.9996	0.055	1.26	Mann-Whitney U	1.4498	0.5358
Menopausal_Endometroid	PCDHB7	Median WTS(TPM) Expression	0.9996	0.0552	1.2584	Mann-Whitney U	1.1739	0.2313
Menopausal_Endometroid	ANAPC16	Median WTS(TPM) Expression	0.9996	0.0552	1.2582	Mann-Whitney U	1.0705	0.0983
Menopausal_Endometroid	PIGH	Median WTS(TPM) Expression	0.9996	0.0554	1.2566	Mann-Whitney U	1.1258	0.1709
Menopausal_Endometroid	PGA5	Median WTS(TPM) Expression	0.9996	0.0554	1.2563	Mann-Whitney U	1.3654	0.4494
Menopausal_Endometroid	SBNO2	Median WTS(TPM) Expression	0.9996	0.0554	1.2563	Mann-Whitney U	1.1688	0.2251
Menopausal_Endometroid	CUEDC1	Median WTS(TPM) Expression	0.9996	0.0554	1.2563	Mann-Whitney U	1.1357	0.1836
Menopausal_Endometroid	ISOC1	Median WTS(TPM) Expression	0.9996	0.0556	1.2552	Mann-Whitney U	1.1387	0.1874
Menopausal_Endometroid	COTL1	Median WTS(TPM) Expression	0.9996	0.0556	1.255	Mann-Whitney U	1.0807	0.1119
Menopausal_Endometroid	CCDC6	Median WTS(TPM) Expression	0.9996	0.0558	1.2532	Mann-Whitney U	1.1217	0.1657
Menopausal_Endometroid	DHX32	Median WTS(TPM) Expression	0.9996	0.0558	1.2531	Mann-Whitney U	1.1202	0.1637
Menopausal_Endometroid	CCNG1	Median WTS(TPM) Expression	0.9996	0.056	1.2522	Mann-Whitney U	1.1234	0.1678
Menopausal_Endometroid	DHRS7B	Median WTS(TPM) Expression	0.9996	0.0561	1.2509	Mann-Whitney U	1.1309	0.1775
Menopausal_Endometroid	MBOAT2	Median WTS(TPM) Expression	0.9996	0.0563	1.2495	Mann-Whitney U	1.2025	0.266
Menopausal_Endometroid	SERPINA12	Median WTS(TPM) Expression	0.9996	0.0565	1.2481	Mann-Whitney U	1.2577	0.3308
Menopausal_Endometroid	RXRG	Median WTS(TPM) Expression	0.9996	0.0565	1.2481	Mann-Whitney U	1.2975	0.3757
Menopausal_Endometroid	ASB12	Median WTS(TPM) Expression	0.9996	0.0566	1.2472	Mann-Whitney U	1.3631	0.4469
Menopausal_Endometroid	SLC25A20	Median WTS(TPM) Expression	0.9996	0.0567	1.2466	Mann-Whitney U	1.0783	0.1087
Menopausal_Endometroid	ITIH2	Median WTS(TPM) Expression	0.9996	0.0568	1.2454	Mann-Whitney U	1.3758	0.4603
Menopausal_Endometroid	RNF181	Median WTS(TPM) Expression	0.9996	0.0568	1.2454	Mann-Whitney U	1.0904	0.1249
Menopausal_Endometroid	NEK6	Median WTS(TPM) Expression	0.9996	0.057	1.2438	Mann-Whitney U	1.1155	0.1577
Menopausal_Endometroid	SDR42E1	Median WTS(TPM) Expression	0.9996	0.0571	1.2435	Mann-Whitney U	1.4928	0.578
Menopausal_Endometroid	ALPP	Median WTS(TPM) Expression	0.9996	0.0571	1.2435	Mann-Whitney U	1.3742	0.4586
Menopausal_Endometroid	TMEM72	Median WTS(TPM) Expression	0.9996	0.0571	1.2431	Mann-Whitney U	1.242	0.3127
Menopausal_Endometroid	COL4A5	Median WTS(TPM) Expression	0.9996	0.0573	1.2417	Mann-Whitney U	1.129	0.175
Menopausal_Endometroid	ZCCHC17	Median WTS(TPM) Expression	0.9996	0.0575	1.2402	Mann-Whitney U	1.1055	0.1447
Menopausal_Endometroid	PCDHA4	Median WTS(TPM) Expression	0.9996	0.0577	1.2388	Mann-Whitney U	1.4458	0.5319
Menopausal_Endometroid	TRNP1	Median WTS(TPM) Expression	0.9996	0.0577	1.2385	Mann-Whitney U	1.2942	0.3721
Menopausal_Endometroid	GPR141	Median WTS(TPM) Expression	0.9996	0.0578	1.2381	Mann-Whitney U	1.1816	0.2407
Menopausal_Endometroid	MATN2	Median WTS(TPM) Expression	0.9996	0.058	1.2365	Mann-Whitney U	1.2606	0.3341
Menopausal_Endometroid	CCDC70	Median WTS(TPM) Expression	0.9996	0.0582	1.2351	Mann-Whitney U	1.1957	0.2579
Menopausal_Endometroid	PDIA6	Median WTS(TPM) Expression	0.9996	0.0585	1.2326	Mann-Whitney U	1.0722	0.1006
Menopausal_Endometroid	TPRG1	Median WTS(TPM) Expression	0.9996	0.0587	1.2314	Mann-Whitney U	1.1817	0.2409
Menopausal_Endometroid	NOTCH3	Median WTS(TPM) Expression	0.9996	0.0588	1.2307	Mann-Whitney U	1.1432	0.1931
Menopausal_Endometroid	SUMF2	Median WTS(TPM) Expression	0.9996	0.0588	1.2303	Mann-Whitney U	1.1289	0.1749
Menopausal_Endometroid	CHMP2A	Median WTS(TPM) Expression	0.9996	0.0591	1.2284	Mann-Whitney U	1.0876	0.1212
Menopausal_Endometroid	C4orf33	Median WTS(TPM) Expression	0.9996	0.0593	1.2271	Mann-Whitney U	1.1261	0.1713
Menopausal_Endometroid	SPAG17	Median WTS(TPM) Expression	0.9996	0.0593	1.2268	Mann-Whitney U	1.2684	0.343
Menopausal_Endometroid	MYT1L	Median WTS(TPM) Expression	0.9996	0.0599	1.2224	Mann-Whitney U	1.361	0.4447
Menopausal_Endometroid	ULBP1	Median WTS(TPM) Expression	0.9996	0.0601	1.2209	Mann-Whitney U	0.828	-0.2723
Menopausal_Endometroid	WFDC10B	Median WTS(TPM) Expression	0.9996	0.0603	1.22	Mann-Whitney U	1.3669	0.4509
Menopausal_Endometroid	PRKAG3	Median WTS(TPM) Expression	0.9996	0.0603	1.2198	Mann-Whitney U	1.2178	0.2842
Menopausal_Endometroid	CPT1A	Median WTS(TPM) Expression	0.9996	0.0603	1.2196	Mann-Whitney U	1.1782	0.2366
Menopausal_Endometroid	SPAG11A	Median WTS(TPM) Expression	0.9996	0.0605	1.2183	Mann-Whitney U	1.7809	0.8326
Menopausal_Endometroid	CCDC167	Median WTS(TPM) Expression	0.9996	0.0605	1.218	Mann-Whitney U	1.0864	0.1196
Menopausal_Endometroid	DUSP1	Median WTS(TPM) Expression	0.9996	0.0607	1.2171	Mann-Whitney U	1.1437	0.1938
Menopausal_Endometroid	CH25H	Median WTS(TPM) Expression	0.9996	0.0613	1.2123	Mann-Whitney U	1.2161	0.2822
Menopausal_Endometroid	DKK2	Median WTS(TPM) Expression	0.9996	0.0618	1.2091	Mann-Whitney U	1.2535	0.3259
Menopausal_Endometroid	TNKS2	Median WTS(TPM) Expression	0.9996	0.0618	1.2087	Mann-Whitney U	1.0741	0.1031
Menopausal_Endometroid	KLHL24	Median WTS(TPM) Expression	0.9996	0.0618	1.2087	Mann-Whitney U	1.0392	0.0554
Menopausal_Endometroid	IL36RN	Median WTS(TPM) Expression	0.9996	0.062	1.2077	Mann-Whitney U	0	-4.2342
Menopausal_Endometroid	COX14	Median WTS(TPM) Expression	0.9996	0.062	1.2074	Mann-Whitney U	1.09	0.1243
Menopausal_Endometroid	HEBP2	Median WTS(TPM) Expression	0.9996	0.0624	1.2052	Mann-Whitney U	1.1302	0.1766
Menopausal_Endometroid	CALR	Median WTS(TPM) Expression	0.9996	0.0624	1.205	Mann-Whitney U	1.1383	0.1869
Menopausal_Endometroid	TP53INP2	Median WTS(TPM) Expression	0.9996	0.0624	1.2048	Mann-Whitney U	1.115	0.157
Menopausal_Endometroid	SLC25A6	Median WTS(TPM) Expression	0.9996	0.0626	1.2036	Mann-Whitney U	1.1314	0.1781
Menopausal_Endometroid	NHSL2	Median WTS(TPM) Expression	0.9996	0.0627	1.2029	Mann-Whitney U	1.1305	0.177
Menopausal_Endometroid	TBX18	Median WTS(TPM) Expression	0.9996	0.0627	1.2026	Mann-Whitney U	1.3547	0.438
Menopausal_Endometroid	GJB1	Median WTS(TPM) Expression	0.9996	0.0628	1.2024	Mann-Whitney U	1.1691	0.2255
Menopausal_Endometroid	RPS23	Median WTS(TPM) Expression	0.9996	0.0631	1.2003	Mann-Whitney U	1.0693	0.0967
Menopausal_Endometroid	BLOC1S2	Median WTS(TPM) Expression	0.9996	0.0632	1.1996	Mann-Whitney U	1.1248	0.1697
Menopausal_Endometroid	SND1	Median WTS(TPM) Expression	0.9996	0.0633	1.1983	Mann-Whitney U	1.0652	0.0912
Menopausal_Endometroid	ARRDC3	Median WTS(TPM) Expression	0.9996	0.0634	1.1978	Mann-Whitney U	1.1159	0.1582
Menopausal_Endometroid	ACSM4	Median WTS(TPM) Expression	0.9996	0.0636	1.1966	Mann-Whitney U	1.2693	0.344
Menopausal_Endometroid	PRSS58	Median WTS(TPM) Expression	0.9996	0.0638	1.1955	Mann-Whitney U	1.3456	0.4282
Menopausal_Endometroid	TTLL2	Median WTS(TPM) Expression	0.9996	0.0638	1.1954	Mann-Whitney U	1.31	0.3896
Menopausal_Endometroid	PDIA4	Median WTS(TPM) Expression	0.9996	0.0638	1.1954	Mann-Whitney U	1.0546	0.0767
Menopausal_Endometroid	CHST4	Median WTS(TPM) Expression	0.9996	0.064	1.1938	Mann-Whitney U	1.2638	0.3378
Menopausal_Endometroid	SLC1A6	Median WTS(TPM) Expression	0.9996	0.0644	1.1909	Mann-Whitney U	1.1958	0.258
Menopausal_Endometroid	PCDHA7	Median WTS(TPM) Expression	0.9996	0.0646	1.1898	Mann-Whitney U	1.1948	0.2568
Menopausal_Endometroid	XAGE5	Median WTS(TPM) Expression	0.9996	0.0646	1.1897	Mann-Whitney U	1.5058	0.5906
Menopausal_Endometroid	STXBP6	Median WTS(TPM) Expression	0.9996	0.0647	1.1889	Mann-Whitney U	1.1925	0.254
Menopausal_Endometroid	NUCB1	Median WTS(TPM) Expression	0.9996	0.0648	1.1884	Mann-Whitney U	1.0539	0.0757
Menopausal_Endometroid	GEM	Median WTS(TPM) Expression	0.9996	0.065	1.1872	Mann-Whitney U	1.132	0.1789
Menopausal_Endometroid	PLLP	Median WTS(TPM) Expression	0.9996	0.0651	1.1865	Mann-Whitney U	1.185	0.2449
Menopausal_Endometroid	GABRD	Median WTS(TPM) Expression	0.9996	0.0652	1.1855	Mann-Whitney U	1.1696	0.226
Menopausal_Endometroid	CYB561	Median WTS(TPM) Expression	0.9996	0.0652	1.1854	Mann-Whitney U	1.1015	0.1394
Menopausal_Endometroid	CCDC152	Median WTS(TPM) Expression	0.9996	0.0653	1.1848	Mann-Whitney U	1.1994	0.2623
Menopausal_Endometroid	OR2Z1	Median WTS(TPM) Expression	0.9996	0.0654	1.1845	Mann-Whitney U	1.5997	0.6778
Menopausal_Endometroid	NFASC	Median WTS(TPM) Expression	0.9996	0.0654	1.1844	Mann-Whitney U	1.2198	0.2866
Menopausal_Endometroid	MRPS21	Median WTS(TPM) Expression	0.9996	0.0655	1.1835	Mann-Whitney U	1.1223	0.1664
Menopausal_Endometroid	SYCE1	Median WTS(TPM) Expression	0.9996	0.0656	1.1833	Mann-Whitney U	1.4667	0.5526
Menopausal_Endometroid	CARM1	Median WTS(TPM) Expression	0.9996	0.0656	1.183	Mann-Whitney U	1.0459	0.0647
Menopausal_Endometroid	CAMK2G	Median WTS(TPM) Expression	0.9996	0.0657	1.1822	Mann-Whitney U	1.0692	0.0965
Menopausal_Endometroid	ARID5B	Median WTS(TPM) Expression	0.9996	0.0658	1.182	Mann-Whitney U	1.0542	0.0762
Menopausal_Endometroid	RBP1	Median WTS(TPM) Expression	0.9996	0.066	1.1802	Mann-Whitney U	1.0929	0.1282
Menopausal_Endometroid	IFITM1	Median WTS(TPM) Expression	0.9996	0.0661	1.1799	Mann-Whitney U	1.0826	0.1145
Menopausal_Endometroid	GSTM5	Median WTS(TPM) Expression	0.9996	0.0662	1.1789	Mann-Whitney U	1.264	0.338
Menopausal_Endometroid	NRXN2	Median WTS(TPM) Expression	0.9996	0.0664	1.1778	Mann-Whitney U	1.1724	0.2295
Menopausal_Endometroid	CYB5R1	Median WTS(TPM) Expression	0.9996	0.0664	1.1776	Mann-Whitney U	1.1077	0.1476
Menopausal_Endometroid	PYGB	Median WTS(TPM) Expression	0.9996	0.0665	1.177	Mann-Whitney U	1.1039	0.1427
Menopausal_Endometroid	CDH1	Median WTS(TPM) Expression	0.9996	0.0666	1.1768	Mann-Whitney U	1.1704	0.227
Menopausal_Endometroid	FOLR1	Median WTS(TPM) Expression	0.9996	0.0666	1.1766	Mann-Whitney U	1.4624	0.5483
Menopausal_Endometroid	BAG3	Median WTS(TPM) Expression	0.9996	0.0666	1.1764	Mann-Whitney U	1.1246	0.1694
Menopausal_Endometroid	TAC4	Median WTS(TPM) Expression	0.9996	0.0667	1.1755	Mann-Whitney U	1.2691	0.3438
Menopausal_Endometroid	SLC27A5	Median WTS(TPM) Expression	0.9996	0.0668	1.1754	Mann-Whitney U	1.0766	0.1065
Menopausal_Endometroid	HOXB8	Median WTS(TPM) Expression	0.9996	0.0669	1.1749	Mann-Whitney U	1.3185	0.3989
Menopausal_Endometroid	CNPY2	Median WTS(TPM) Expression	0.9996	0.0669	1.1747	Mann-Whitney U	1.1077	0.1476
Menopausal_Endometroid	QSOX1	Median WTS(TPM) Expression	0.9996	0.067	1.1738	Mann-Whitney U	1.1556	0.2086
Menopausal_Endometroid	ITGA9	Median WTS(TPM) Expression	0.9996	0.0671	1.1735	Mann-Whitney U	1.2035	0.2673
Menopausal_Endometroid	PPM1L	Median WTS(TPM) Expression	0.9996	0.0671	1.1731	Mann-Whitney U	1.1705	0.2271
Menopausal_Endometroid	SSR2	Median WTS(TPM) Expression	0.9996	0.0672	1.1726	Mann-Whitney U	1.0731	0.1017
Menopausal_Endometroid	ASB13	Median WTS(TPM) Expression	0.9996	0.0674	1.1711	Mann-Whitney U	1.095	0.1309
Menopausal_Endometroid	NDRG2	Median WTS(TPM) Expression	0.9996	0.0677	1.1693	Mann-Whitney U	1.2414	0.312
Menopausal_Endometroid	NANOGNB	Median WTS(TPM) Expression	0.9996	0.0678	1.169	Mann-Whitney U	1.5938	0.6725
Menopausal_Endometroid	C1orf54	Median WTS(TPM) Expression	0.9996	0.0678	1.169	Mann-Whitney U	1.1418	0.1913
Menopausal_Endometroid	CNTN4	Median WTS(TPM) Expression	0.9996	0.0681	1.1671	Mann-Whitney U	1.2399	0.3102
Menopausal_Endometroid	PET117	Median WTS(TPM) Expression	0.9996	0.0681	1.1668	Mann-Whitney U	1.1475	0.1985
Menopausal_Endometroid	HSPB8	Median WTS(TPM) Expression	0.9996	0.0683	1.1654	Mann-Whitney U	1.2433	0.3142
Menopausal_Endometroid	RPL23	Median WTS(TPM) Expression	0.9996	0.0685	1.1645	Mann-Whitney U	1.1169	0.1595
Menopausal_Endometroid	RHOB	Median WTS(TPM) Expression	0.9996	0.0685	1.1645	Mann-Whitney U	1.0917	0.1266
Menopausal_Endometroid	SLC35D2	Median WTS(TPM) Expression	0.9996	0.0686	1.1637	Mann-Whitney U	1.0646	0.0903
Menopausal_Endometroid	GNS	Median WTS(TPM) Expression	0.9996	0.0687	1.1631	Mann-Whitney U	1.0905	0.125
Menopausal_Endometroid	SCGB1D1	Median WTS(TPM) Expression	0.9996	0.069	1.1613	Mann-Whitney U	1.4906	0.5759
Menopausal_Endometroid	IL19	Median WTS(TPM) Expression	0.9996	0.069	1.1613	Mann-Whitney U	1.2665	0.3409
Menopausal_Endometroid	PKD1L2	Median WTS(TPM) Expression	0.9996	0.0691	1.1606	Mann-Whitney U	1.3985	0.4838
Menopausal_Endometroid	ERAP2	Median WTS(TPM) Expression	0.9996	0.0692	1.1597	Mann-Whitney U	1.17	0.2265
Menopausal_Endometroid	A2M	Median WTS(TPM) Expression	0.9996	0.0693	1.159	Mann-Whitney U	1.0629	0.088
Menopausal_Endometroid	GMDS	Median WTS(TPM) Expression	0.9996	0.0694	1.1588	Mann-Whitney U	1.0529	0.0743
Menopausal_Endometroid	NTRK3	Median WTS(TPM) Expression	0.9996	0.0695	1.1582	Mann-Whitney U	1.323	0.4038
Menopausal_Endometroid	NLRX1	Median WTS(TPM) Expression	0.9996	0.0696	1.1576	Mann-Whitney U	1.1168	0.1594
Menopausal_Endometroid	AGR3	Median WTS(TPM) Expression	0.9996	0.0698	1.1561	Mann-Whitney U	1.3103	0.3899
Menopausal_Endometroid	MESP1	Median WTS(TPM) Expression	0.9996	0.0699	1.1556	Mann-Whitney U	1.1497	0.2013
Menopausal_Endometroid	IL33	Median WTS(TPM) Expression	0.9996	0.0699	1.1552	Mann-Whitney U	1.1567	0.21
Menopausal_Endometroid	RDH11	Median WTS(TPM) Expression	0.9996	0.0701	1.1544	Mann-Whitney U	1.1142	0.156
Menopausal_Endometroid	VDAC2	Median WTS(TPM) Expression	0.9996	0.0701	1.154	Mann-Whitney U	1.1095	0.1499
Menopausal_Endometroid	PORCN	Median WTS(TPM) Expression	0.9996	0.0702	1.1539	Mann-Whitney U	1.2251	0.2929
Menopausal_Endometroid	POLL	Median WTS(TPM) Expression	0.9996	0.0703	1.1532	Mann-Whitney U	1.1215	0.1654
Menopausal_Endometroid	CD59	Median WTS(TPM) Expression	0.9996	0.0704	1.1525	Mann-Whitney U	1.1074	0.1472
Menopausal_Endometroid	IL22	Median WTS(TPM) Expression	0.9996	0.0707	1.1506	Mann-Whitney U	1.7174	0.7802
Menopausal_Endometroid	STYK1	Median WTS(TPM) Expression	0.9996	0.0709	1.1496	Mann-Whitney U	1.0873	0.1207
Menopausal_Endometroid	VCL	Median WTS(TPM) Expression	0.9996	0.0709	1.1494	Mann-Whitney U	1.1192	0.1624
Menopausal_Endometroid	OR7A5	Median WTS(TPM) Expression	0.9996	0.071	1.1486	Mann-Whitney U	1.3003	0.3788
Menopausal_Endometroid	PCDH1	Median WTS(TPM) Expression	0.9996	0.0711	1.1479	Mann-Whitney U	1.1678	0.2238
Menopausal_Endometroid	LRRC37A	Median WTS(TPM) Expression	0.9996	0.0712	1.1477	Mann-Whitney U	0.8439	-0.2448
Menopausal_Endometroid	CD9	Median WTS(TPM) Expression	0.9996	0.0713	1.1467	Mann-Whitney U	1.0968	0.1333
Menopausal_Endometroid	SORD	Median WTS(TPM) Expression	0.9996	0.0714	1.1462	Mann-Whitney U	1.1186	0.1616
Menopausal_Endometroid	SLC37A3	Median WTS(TPM) Expression	0.9996	0.0716	1.1453	Mann-Whitney U	1.2171	0.2835
Menopausal_Endometroid	ERLIN1	Median WTS(TPM) Expression	0.9996	0.0716	1.1451	Mann-Whitney U	1.0734	0.1022
Menopausal_Endometroid	CYP2J2	Median WTS(TPM) Expression	0.9996	0.072	1.1429	Mann-Whitney U	1.2418	0.3124
Menopausal_Endometroid	ELP2	Median WTS(TPM) Expression	0.9996	0.072	1.1429	Mann-Whitney U	1.0804	0.1115
Menopausal_Endometroid	MYH11	Median WTS(TPM) Expression	0.9996	0.072	1.1427	Mann-Whitney U	1.3914	0.4766
Menopausal_Endometroid	RPL13A	Median WTS(TPM) Expression	0.9996	0.072	1.1426	Mann-Whitney U	1.0734	0.1022
Menopausal_Endometroid	CDC14B	Median WTS(TPM) Expression	0.9996	0.072	1.1426	Mann-Whitney U	1.0883	0.1221
Menopausal_Endometroid	RPS19	Median WTS(TPM) Expression	0.9996	0.0725	1.1397	Mann-Whitney U	1.1223	0.1665
Menopausal_Endometroid	CNDP2	Median WTS(TPM) Expression	0.9996	0.0725	1.1395	Mann-Whitney U	1.1516	0.2036
Menopausal_Endometroid	RPS6	Median WTS(TPM) Expression	0.9996	0.0728	1.1381	Mann-Whitney U	1.06	0.084
Menopausal_Endometroid	PDK4	Median WTS(TPM) Expression	0.9996	0.0729	1.1371	Mann-Whitney U	1.1522	0.2044
Menopausal_Endometroid	PLXDC1	Median WTS(TPM) Expression	0.9996	0.0731	1.1363	Mann-Whitney U	1.1318	0.1786
Menopausal_Endometroid	EYA2	Median WTS(TPM) Expression	0.9996	0.0731	1.1359	Mann-Whitney U	1.0723	0.1007
Menopausal_Endometroid	PAK1IP1	Median WTS(TPM) Expression	0.9996	0.0732	1.1356	Mann-Whitney U	1.089	0.123
Menopausal_Endometroid	TAS2R43	Median WTS(TPM) Expression	0.9996	0.0732	1.1355	Mann-Whitney U	0.8817	-0.1816
Menopausal_Endometroid	OR52I2	Median WTS(TPM) Expression	0.9996	0.0732	1.1354	Mann-Whitney U	1.2309	0.2997
Menopausal_Endometroid	TMEM59	Median WTS(TPM) Expression	0.9996	0.0732	1.1352	Mann-Whitney U	1.0602	0.0844
Menopausal_Endometroid	JSRP1	Median WTS(TPM) Expression	0.9996	0.0735	1.1339	Mann-Whitney U	0.7177	-0.4786
Menopausal_Endometroid	HSPA9	Median WTS(TPM) Expression	0.9996	0.0735	1.1339	Mann-Whitney U	1.0842	0.1166
Menopausal_Endometroid	XBP1	Median WTS(TPM) Expression	0.9996	0.0735	1.1337	Mann-Whitney U	1.1643	0.2195
Menopausal_Endometroid	ATL2	Median WTS(TPM) Expression	0.9996	0.0735	1.1337	Mann-Whitney U	1.1113	0.1523
Menopausal_Endometroid	LRRC37A2	Median WTS(TPM) Expression	0.9996	0.0737	1.1325	Mann-Whitney U	0.9243	-0.1136
Menopausal_Endometroid	BECN1	Median WTS(TPM) Expression	0.9996	0.0738	1.1322	Mann-Whitney U	1.0566	0.0794
Menopausal_Endometroid	CACFD1	Median WTS(TPM) Expression	0.9996	0.0739	1.1313	Mann-Whitney U	1.1389	0.1876
Menopausal_Endometroid	ACSL3	Median WTS(TPM) Expression	0.9996	0.0739	1.1313	Mann-Whitney U	1.069	0.0962
Menopausal_Endometroid	MAP1B	Median WTS(TPM) Expression	0.9996	0.074	1.131	Mann-Whitney U	1.2654	0.3396
Menopausal_Endometroid	LMAN2	Median WTS(TPM) Expression	0.9996	0.074	1.1307	Mann-Whitney U	1.0957	0.1318
Menopausal_Endometroid	SUSD4	Median WTS(TPM) Expression	0.9996	0.074	1.1305	Mann-Whitney U	1.2255	0.2933
Menopausal_Endometroid	TXNIP	Median WTS(TPM) Expression	0.9996	0.0741	1.1303	Mann-Whitney U	1.1166	0.1591
Menopausal_Endometroid	SLC46A3	Median WTS(TPM) Expression	0.9996	0.0743	1.1293	Mann-Whitney U	1.1818	0.241
Menopausal_Endometroid	TACC2	Median WTS(TPM) Expression	0.9996	0.0743	1.1288	Mann-Whitney U	1.1155	0.1578
Menopausal_Endometroid	TNFRSF1A	Median WTS(TPM) Expression	0.9996	0.0744	1.1286	Mann-Whitney U	1.1764	0.2344
Menopausal_Endometroid	BPNT1	Median WTS(TPM) Expression	0.9996	0.0748	1.1261	Mann-Whitney U	1.0731	0.1018
Menopausal_Endometroid	ACER1	Median WTS(TPM) Expression	0.9996	0.0749	1.1255	Mann-Whitney U	1.2759	0.3515
Menopausal_Endometroid	SLC39A11	Median WTS(TPM) Expression	0.9996	0.075	1.1251	Mann-Whitney U	1.1773	0.2355
Menopausal_Endometroid	NTN4	Median WTS(TPM) Expression	0.9996	0.0751	1.1245	Mann-Whitney U	1.0945	0.1302
Menopausal_Endometroid	CAP2	Median WTS(TPM) Expression	0.9996	0.0751	1.1244	Mann-Whitney U	1.1209	0.1646
Menopausal_Endometroid	HAGH	Median WTS(TPM) Expression	0.9996	0.0752	1.124	Mann-Whitney U	1.082	0.1138
Menopausal_Endometroid	KRTAP4-7	Median WTS(TPM) Expression	0.9996	0.0752	1.1235	Mann-Whitney U	0.6348	-0.6556
Menopausal_Endometroid	TMEM181	Median WTS(TPM) Expression	0.9996	0.0753	1.1232	Mann-Whitney U	1.114	0.1558
Menopausal_Endometroid	UROS	Median WTS(TPM) Expression	0.9996	0.0758	1.1205	Mann-Whitney U	1.0687	0.0958
Menopausal_Endometroid	ADH4	Median WTS(TPM) Expression	0.9996	0.0758	1.1201	Mann-Whitney U	1.1167	0.1593
Menopausal_Endometroid	TMEM120B	Median WTS(TPM) Expression	0.9996	0.0759	1.12	Mann-Whitney U	1.1235	0.168
Menopausal_Endometroid	GRIK4	Median WTS(TPM) Expression	0.9996	0.076	1.1195	Mann-Whitney U	1.229	0.2975
Menopausal_Endometroid	CLDN4	Median WTS(TPM) Expression	0.9996	0.076	1.1195	Mann-Whitney U	1.0379	0.0536
Menopausal_Endometroid	GABRR1	Median WTS(TPM) Expression	0.9996	0.076	1.1191	Mann-Whitney U	1.2249	0.2927
Menopausal_Endometroid	HNRNPH2	Median WTS(TPM) Expression	0.9996	0.0761	1.1188	Mann-Whitney U	1.0691	0.0964
Menopausal_Endometroid	GNG3	Median WTS(TPM) Expression	0.9996	0.0763	1.1175	Mann-Whitney U	0.8322	-0.265
Menopausal_Endometroid	ASCC1	Median WTS(TPM) Expression	0.9996	0.0764	1.1168	Mann-Whitney U	1.0542	0.0762
Menopausal_Endometroid	CNN1	Median WTS(TPM) Expression	0.9996	0.0764	1.1168	Mann-Whitney U	1.3025	0.3813
Menopausal_Endometroid	SCHIP1	Median WTS(TPM) Expression	0.9996	0.0765	1.1161	Mann-Whitney U	1.1575	0.2111
Menopausal_Endometroid	UBB	Median WTS(TPM) Expression	0.9996	0.0765	1.1161	Mann-Whitney U	1.1492	0.2007
Menopausal_Endometroid	CTBP2	Median WTS(TPM) Expression	0.9996	0.0766	1.1158	Mann-Whitney U	1.1204	0.164
Menopausal_Endometroid	LIPH	Median WTS(TPM) Expression	0.9996	0.0767	1.1153	Mann-Whitney U	1.2761	0.3518
Menopausal_Endometroid	LIMS1	Median WTS(TPM) Expression	0.9996	0.0769	1.1142	Mann-Whitney U	1.1186	0.1616
Menopausal_Endometroid	ARHGAP12	Median WTS(TPM) Expression	0.9996	0.0771	1.1132	Mann-Whitney U	1.0595	0.0834
Menopausal_Endometroid	PINK1	Median WTS(TPM) Expression	0.9996	0.0772	1.1124	Mann-Whitney U	1.0505	0.0711
Menopausal_Endometroid	TMEM130	Median WTS(TPM) Expression	0.9996	0.0773	1.112	Mann-Whitney U	1.278	0.3539
Menopausal_Endometroid	PSAP	Median WTS(TPM) Expression	0.9996	0.0773	1.1117	Mann-Whitney U	1.0576	0.0808
Menopausal_Endometroid	CPB1	Median WTS(TPM) Expression	0.9996	0.0773	1.1117	Mann-Whitney U	1.4141	0.4999
Menopausal_Endometroid	ERP29	Median WTS(TPM) Expression	0.9996	0.0774	1.1115	Mann-Whitney U	1.0361	0.0511
Menopausal_Endometroid	RHOD	Median WTS(TPM) Expression	0.9996	0.0775	1.1109	Mann-Whitney U	1.1839	0.2435
Menopausal_Endometroid	OLFML3	Median WTS(TPM) Expression	0.9996	0.0776	1.1104	Mann-Whitney U	1.1296	0.1758
Menopausal_Endometroid	HGFAC	Median WTS(TPM) Expression	0.9996	0.0776	1.1102	Mann-Whitney U	1.3269	0.408
Menopausal_Endometroid	OLFM4	Median WTS(TPM) Expression	0.9996	0.0779	1.1085	Mann-Whitney U	1.6963	0.7624
Menopausal_Endometroid	LRP10	Median WTS(TPM) Expression	0.9996	0.0779	1.1083	Mann-Whitney U	1.0938	0.1294
Menopausal_Endometroid	IL2	Median WTS(TPM) Expression	0.9996	0.0782	1.1068	Mann-Whitney U	1.4681	0.554
Menopausal_Endometroid	ACADVL	Median WTS(TPM) Expression	0.9996	0.0782	1.1067	Mann-Whitney U	1.0975	0.1342
Menopausal_Endometroid	ABCD3	Median WTS(TPM) Expression	0.9996	0.0783	1.1061	Mann-Whitney U	1.1048	0.1438
Menopausal_Endometroid	TIAL1	Median WTS(TPM) Expression	0.9996	0.0783	1.106	Mann-Whitney U	1.0743	0.1034
Menopausal_Endometroid	HYOU1	Median WTS(TPM) Expression	0.9996	0.0784	1.1056	Mann-Whitney U	1.0616	0.0862
Menopausal_Endometroid	SRPRB	Median WTS(TPM) Expression	0.9996	0.0785	1.1051	Mann-Whitney U	1.0897	0.1239
Menopausal_Endometroid	SLC25A24	Median WTS(TPM) Expression	0.9996	0.0786	1.1046	Mann-Whitney U	1.0392	0.0555
Menopausal_Endometroid	EDDM3A	Median WTS(TPM) Expression	0.9996	0.0786	1.1045	Mann-Whitney U	1.3108	0.3904
Menopausal_Endometroid	NET1	Median WTS(TPM) Expression	0.9996	0.0788	1.1035	Mann-Whitney U	1.081	0.1123
Menopausal_Endometroid	PSMD13	Median WTS(TPM) Expression	0.9996	0.0788	1.1033	Mann-Whitney U	1.1498	0.2014
Menopausal_Endometroid	RALB	Median WTS(TPM) Expression	0.9996	0.079	1.1026	Mann-Whitney U	1.1074	0.1472
Menopausal_Endometroid	BPIFB3	Median WTS(TPM) Expression	0.9996	0.079	1.1025	Mann-Whitney U	null	4.2342
Menopausal_Endometroid	ARL6IP5	Median WTS(TPM) Expression	0.9996	0.079	1.1025	Mann-Whitney U	1.1407	0.1899
Menopausal_Endometroid	TSPAN16	Median WTS(TPM) Expression	0.9996	0.079	1.1021	Mann-Whitney U	1.3882	0.4732
Menopausal_Endometroid	SLC26A9	Median WTS(TPM) Expression	0.9996	0.0791	1.1016	Mann-Whitney U	1.2683	0.3428
Menopausal_Endometroid	GPCPD1	Median WTS(TPM) Expression	0.9996	0.0792	1.1013	Mann-Whitney U	1.1402	0.1893
Menopausal_Endometroid	GSTO2	Median WTS(TPM) Expression	0.9996	0.0796	1.0991	Mann-Whitney U	1.1072	0.1469
Menopausal_Endometroid	FAM209B	Median WTS(TPM) Expression	0.9996	0.0797	1.0984	Mann-Whitney U	1.1911	0.2523
Menopausal_Endometroid	SCAMP4	Median WTS(TPM) Expression	0.9996	0.0798	1.0981	Mann-Whitney U	1.0688	0.0961
Menopausal_Endometroid	SYNGR2	Median WTS(TPM) Expression	0.9996	0.0798	1.0979	Mann-Whitney U	1.0673	0.094
Menopausal_Endometroid	TRPM4	Median WTS(TPM) Expression	0.9996	0.0798	1.0979	Mann-Whitney U	1.1761	0.234
Menopausal_Endometroid	C12orf56	Median WTS(TPM) Expression	0.9996	0.0807	1.0933	Mann-Whitney U	1.2055	0.2696
Menopausal_Endometroid	PBX1	Median WTS(TPM) Expression	0.9996	0.0808	1.0927	Mann-Whitney U	1.1492	0.2007
Menopausal_Endometroid	TRUB1	Median WTS(TPM) Expression	0.9996	0.0808	1.0926	Mann-Whitney U	1.0983	0.1353
Menopausal_Endometroid	PCK1	Median WTS(TPM) Expression	0.9996	0.0809	1.0921	Mann-Whitney U	1.2518	0.324
Menopausal_Endometroid	CPAMD8	Median WTS(TPM) Expression	0.9996	0.081	1.0917	Mann-Whitney U	1.1012	0.1391
Menopausal_Endometroid	IER5L	Median WTS(TPM) Expression	0.9996	0.0811	1.0907	Mann-Whitney U	1.2356	0.3052
Menopausal_Endometroid	ATP6V1G2	Median WTS(TPM) Expression	0.9996	0.0813	1.0897	Mann-Whitney U	0.7998	-0.3222
Menopausal_Endometroid	ST6GAL1	Median WTS(TPM) Expression	0.9996	0.0814	1.0896	Mann-Whitney U	1.0746	0.1038
Menopausal_Endometroid	ADCYAP1R1	Median WTS(TPM) Expression	0.9996	0.0814	1.0895	Mann-Whitney U	1.2897	0.367
Menopausal_Endometroid	RBBP9	Median WTS(TPM) Expression	0.9996	0.0815	1.0889	Mann-Whitney U	1.1082	0.1482
Menopausal_Endometroid	SAMD12	Median WTS(TPM) Expression	0.9996	0.0816	1.0881	Mann-Whitney U	1.0701	0.0978
Menopausal_Endometroid	MAP2K6	Median WTS(TPM) Expression	0.9996	0.0817	1.0877	Mann-Whitney U	1.2844	0.3611
Menopausal_Endometroid	PCYOX1	Median WTS(TPM) Expression	0.9996	0.0817	1.0876	Mann-Whitney U	1.1075	0.1473
Menopausal_Endometroid	ENPEP	Median WTS(TPM) Expression	0.9996	0.0819	1.0866	Mann-Whitney U	1.1731	0.2303
Menopausal_Endometroid	SMARCA1	Median WTS(TPM) Expression	0.9996	0.082	1.0862	Mann-Whitney U	1.1025	0.1408
Menopausal_Endometroid	C9orf153	Median WTS(TPM) Expression	0.9996	0.0822	1.0851	Mann-Whitney U	0.7776	-0.3628
Menopausal_Endometroid	NANS	Median WTS(TPM) Expression	0.9996	0.0824	1.0841	Mann-Whitney U	1.0343	0.0486
Menopausal_Endometroid	CXCL12	Median WTS(TPM) Expression	0.9996	0.0824	1.0839	Mann-Whitney U	1.2401	0.3105
Menopausal_Endometroid	OSTC	Median WTS(TPM) Expression	0.9996	0.0824	1.0839	Mann-Whitney U	1.0572	0.0803
Menopausal_Endometroid	NFIX	Median WTS(TPM) Expression	0.9996	0.0826	1.0831	Mann-Whitney U	1.1338	0.1811
Menopausal_Endometroid	NFATC1	Median WTS(TPM) Expression	0.9996	0.0827	1.0827	Mann-Whitney U	0.9194	-0.1212
Menopausal_Endometroid	CHMP3	Median WTS(TPM) Expression	0.9996	0.0828	1.0821	Mann-Whitney U	1.0908	0.1254
Menopausal_Endometroid	HIGD2A	Median WTS(TPM) Expression	0.9996	0.0829	1.0816	Mann-Whitney U	1.1245	0.1692
Menopausal_Endometroid	CKMT2	Median WTS(TPM) Expression	0.9996	0.083	1.0809	Mann-Whitney U	1.0855	0.1183
Menopausal_Endometroid	CLTA	Median WTS(TPM) Expression	0.9996	0.0831	1.0806	Mann-Whitney U	1.1397	0.1886
Menopausal_Endometroid	PPP1R3E	Median WTS(TPM) Expression	0.9996	0.0831	1.0802	Mann-Whitney U	0.9176	-0.1241
Menopausal_Endometroid	MRPS33	Median WTS(TPM) Expression	0.9996	0.0832	1.0797	Mann-Whitney U	1.0806	0.1118
Menopausal_Endometroid	DLG5	Median WTS(TPM) Expression	0.9996	0.0833	1.0792	Mann-Whitney U	1.0998	0.1372
Menopausal_Endometroid	RPP30	Median WTS(TPM) Expression	0.9996	0.0835	1.0784	Mann-Whitney U	1.1563	0.2096
Menopausal_Endometroid	LGALS14	Median WTS(TPM) Expression	0.9996	0.0836	1.0778	Mann-Whitney U	1.446	0.5321
Menopausal_Endometroid	ITGB4	Median WTS(TPM) Expression	0.9996	0.0836	1.0777	Mann-Whitney U	1.1384	0.187
Menopausal_Endometroid	SLA2	Median WTS(TPM) Expression	0.9996	0.0837	1.0775	Mann-Whitney U	0.8966	-0.1574
Menopausal_Endometroid	DSTN	Median WTS(TPM) Expression	0.9996	0.0838	1.0769	Mann-Whitney U	1.1236	0.1682
Menopausal_Endometroid	IFNA17	Median WTS(TPM) Expression	0.9996	0.0839	1.0764	Mann-Whitney U	1.4136	0.4994
Menopausal_Endometroid	CYB5R3	Median WTS(TPM) Expression	0.9996	0.0839	1.0763	Mann-Whitney U	1.1317	0.1784
Menopausal_Endometroid	SMARCD2	Median WTS(TPM) Expression	0.9996	0.084	1.0759	Mann-Whitney U	1.0581	0.0814
Menopausal_Endometroid	NYAP2	Median WTS(TPM) Expression	0.9996	0.084	1.0758	Mann-Whitney U	1.2694	0.3441
Menopausal_Endometroid	EMID1	Median WTS(TPM) Expression	0.9996	0.0842	1.0749	Mann-Whitney U	1.3899	0.4749
Menopausal_Endometroid	ADK	Median WTS(TPM) Expression	0.9996	0.0842	1.0749	Mann-Whitney U	1.1075	0.1473
Menopausal_Endometroid	EI24	Median WTS(TPM) Expression	0.9996	0.0842	1.0746	Mann-Whitney U	1.1059	0.1452
Menopausal_Endometroid	SAR1A	Median WTS(TPM) Expression	0.9996	0.0843	1.0741	Mann-Whitney U	1.0674	0.0942
Menopausal_Endometroid	NDUFC2-KCTD14	Median WTS(TPM) Expression	0.9996	0.0845	1.0732	Mann-Whitney U	1.9415	0.9572
Menopausal_Endometroid	RPS15A	Median WTS(TPM) Expression	0.9996	0.0845	1.0729	Mann-Whitney U	1.1086	0.1487
Menopausal_Endometroid	EPM2AIP1	Median WTS(TPM) Expression	0.9996	0.0846	1.0724	Mann-Whitney U	1.27	0.3449
Menopausal_Endometroid	BRK1	Median WTS(TPM) Expression	0.9996	0.0848	1.0718	Mann-Whitney U	1.1013	0.1392
Menopausal_Endometroid	ALB	Median WTS(TPM) Expression	0.9996	0.0849	1.0709	Mann-Whitney U	1.3467	0.4294
Menopausal_Endometroid	PCDHA9	Median WTS(TPM) Expression	0.9996	0.085	1.0708	Mann-Whitney U	1.1599	0.214
Menopausal_Endometroid	PARVA	Median WTS(TPM) Expression	0.9996	0.085	1.0705	Mann-Whitney U	1.0722	0.1006
Menopausal_Endometroid	SUV39H1	Median WTS(TPM) Expression	0.9996	0.085	1.0705	Mann-Whitney U	0.8947	-0.1605
Menopausal_Endometroid	MANSC1	Median WTS(TPM) Expression	0.9996	0.0851	1.07	Mann-Whitney U	1.1804	0.2392
Menopausal_Endometroid	PCDHAC2	Median WTS(TPM) Expression	0.9996	0.0852	1.0696	Mann-Whitney U	1.2197	0.2865
Menopausal_Endometroid	PLCH1	Median WTS(TPM) Expression	0.9996	0.0856	1.0676	Mann-Whitney U	1.152	0.2042
Menopausal_Endometroid	IRF6	Median WTS(TPM) Expression	0.9996	0.0856	1.0675	Mann-Whitney U	1.1189	0.1621
Menopausal_Endometroid	CD151	Median WTS(TPM) Expression	0.9996	0.0856	1.0674	Mann-Whitney U	1.1512	0.2031
Menopausal_Endometroid	TMEM167A	Median WTS(TPM) Expression	0.9996	0.0857	1.067	Mann-Whitney U	1.0893	0.1234
Menopausal_Endometroid	C11orf52	Median WTS(TPM) Expression	0.9996	0.0857	1.0668	Mann-Whitney U	1.2051	0.2692
Menopausal_Endometroid	PDE6G	Median WTS(TPM) Expression	0.9996	0.0857	1.0668	Mann-Whitney U	0.8576	-0.2217
Menopausal_Endometroid	ATAD3C	Median WTS(TPM) Expression	0.9996	0.0859	1.0662	Mann-Whitney U	1.2237	0.2913
Menopausal_Endometroid	UNC13B	Median WTS(TPM) Expression	0.9996	0.086	1.0655	Mann-Whitney U	1.0907	0.1253
Menopausal_Endometroid	PADI3	Median WTS(TPM) Expression	0.9996	0.086	1.0654	Mann-Whitney U	1.3624	0.4461
Menopausal_Endometroid	ASRGL1	Median WTS(TPM) Expression	0.9996	0.0861	1.0652	Mann-Whitney U	1.2288	0.2973
Menopausal_Endometroid	NALCN	Median WTS(TPM) Expression	0.9996	0.0864	1.0635	Mann-Whitney U	1.3418	0.4241
Menopausal_Endometroid	TIMMDC1	Median WTS(TPM) Expression	0.9996	0.0864	1.0635	Mann-Whitney U	1.1168	0.1594
Menopausal_Endometroid	CCDC159	Median WTS(TPM) Expression	0.9996	0.0867	1.0622	Mann-Whitney U	1.1073	0.147
Menopausal_Endometroid	SDCBP	Median WTS(TPM) Expression	0.9996	0.0867	1.0622	Mann-Whitney U	1.0813	0.1127
Menopausal_Endometroid	TRIM8	Median WTS(TPM) Expression	0.9996	0.0867	1.0622	Mann-Whitney U	1.0737	0.1026
Menopausal_Endometroid	ID1	Median WTS(TPM) Expression	0.9996	0.0869	1.0612	Mann-Whitney U	1.1544	0.2071
Menopausal_Endometroid	TPM1	Median WTS(TPM) Expression	0.9996	0.087	1.0607	Mann-Whitney U	1.116	0.1584
Menopausal_Endometroid	RCN1	Median WTS(TPM) Expression	0.9996	0.0872	1.0594	Mann-Whitney U	1.0728	0.1014
Menopausal_Endometroid	PKNOX2	Median WTS(TPM) Expression	0.9996	0.0873	1.059	Mann-Whitney U	1.2645	0.3385
Menopausal_Endometroid	RNF166	Median WTS(TPM) Expression	0.9996	0.0873	1.0589	Mann-Whitney U	0.8848	-0.1766
Menopausal_Endometroid	ABCA2	Median WTS(TPM) Expression	0.9996	0.0874	1.0587	Mann-Whitney U	0.9205	-0.1195
Menopausal_Endometroid	MRPS7	Median WTS(TPM) Expression	0.9996	0.0875	1.0579	Mann-Whitney U	1.0749	0.1043
Menopausal_Endometroid	OR1L4	Median WTS(TPM) Expression	0.9996	0.0876	1.0576	Mann-Whitney U	1.2538	0.3263
Menopausal_Endometroid	SCPEP1	Median WTS(TPM) Expression	0.9996	0.0876	1.0576	Mann-Whitney U	1.0396	0.056
Menopausal_Endometroid	PCDHB3	Median WTS(TPM) Expression	0.9996	0.0876	1.0574	Mann-Whitney U	1.0802	0.1113
Menopausal_Endometroid	CPNE3	Median WTS(TPM) Expression	0.9996	0.0876	1.0574	Mann-Whitney U	1.0576	0.0808
Menopausal_Endometroid	OSR2	Median WTS(TPM) Expression	0.9996	0.0877	1.0572	Mann-Whitney U	1.1156	0.1578
Menopausal_Endometroid	PLCB4	Median WTS(TPM) Expression	0.9996	0.0877	1.0571	Mann-Whitney U	1.097	0.1335
Menopausal_Endometroid	ZNF563	Median WTS(TPM) Expression	0.9996	0.0878	1.0566	Mann-Whitney U	1.1271	0.1726
Menopausal_Endometroid	GNPTAB	Median WTS(TPM) Expression	0.9996	0.0878	1.0566	Mann-Whitney U	1.0697	0.0972
Menopausal_Endometroid	COX6C	Median WTS(TPM) Expression	0.9996	0.0878	1.0566	Mann-Whitney U	1.0435	0.0614
Menopausal_Endometroid	GLUD1	Median WTS(TPM) Expression	0.9996	0.0878	1.0564	Mann-Whitney U	1.0298	0.0423
Menopausal_Endometroid	PDIA3	Median WTS(TPM) Expression	0.9996	0.088	1.0553	Mann-Whitney U	1.0703	0.098
Menopausal_Endometroid	YPEL5	Median WTS(TPM) Expression	0.9996	0.0882	1.0546	Mann-Whitney U	1.0892	0.1233
Menopausal_Endometroid	ZDHHC2	Median WTS(TPM) Expression	0.9996	0.0883	1.0538	Mann-Whitney U	1.1237	0.1682
Menopausal_Endometroid	TUBAL3	Median WTS(TPM) Expression	0.9996	0.0885	1.0532	Mann-Whitney U	1.1438	0.1938
Menopausal_Endometroid	SGPL1	Median WTS(TPM) Expression	0.9996	0.0888	1.0517	Mann-Whitney U	1.0946	0.1304
Menopausal_Endometroid	PSMB5	Median WTS(TPM) Expression	0.9996	0.0888	1.0515	Mann-Whitney U	1.0594	0.0832
Menopausal_Endometroid	COL15A1	Median WTS(TPM) Expression	0.9996	0.0889	1.051	Mann-Whitney U	1.1337	0.181
Menopausal_Endometroid	MEIS2	Median WTS(TPM) Expression	0.9996	0.089	1.0507	Mann-Whitney U	1.213	0.2786
Menopausal_Endometroid	CISD1	Median WTS(TPM) Expression	0.9996	0.0891	1.05	Mann-Whitney U	1.121	0.1648
Menopausal_Endometroid	FOXP3	Median WTS(TPM) Expression	0.9996	0.0892	1.0499	Mann-Whitney U	0.9214	-0.1181
Menopausal_Endometroid	TMEM127	Median WTS(TPM) Expression	0.9996	0.0892	1.0495	Mann-Whitney U	1.0749	0.1041
Menopausal_Endometroid	TMEM30B	Median WTS(TPM) Expression	0.9996	0.0893	1.0494	Mann-Whitney U	1.1715	0.2283
Menopausal_Endometroid	PRAMEF15	Median WTS(TPM) Expression	0.9996	0.0893	1.0491	Mann-Whitney U	1.4619	0.5479
Menopausal_Endometroid	MC3R	Median WTS(TPM) Expression	0.9996	0.0893	1.0489	Mann-Whitney U	1.4198	0.5057
Menopausal_Endometroid	TMED3	Median WTS(TPM) Expression	0.9996	0.0896	1.0479	Mann-Whitney U	1.1027	0.141
Menopausal_Endometroid	CBR3	Median WTS(TPM) Expression	0.9996	0.0901	1.0451	Mann-Whitney U	1.0905	0.1249
Menopausal_Endometroid	SYNGR4	Median WTS(TPM) Expression	0.9996	0.0902	1.045	Mann-Whitney U	0.7367	-0.4409
Menopausal_Endometroid	SEMA3A	Median WTS(TPM) Expression	0.9996	0.0902	1.0449	Mann-Whitney U	1.3293	0.4107
Menopausal_Endometroid	PGPEP1	Median WTS(TPM) Expression	0.9996	0.0903	1.0445	Mann-Whitney U	1.0557	0.0782
Menopausal_Endometroid	RPL19	Median WTS(TPM) Expression	0.9996	0.0903	1.0443	Mann-Whitney U	1.0837	0.1159
Menopausal_Endometroid	SLC25A5	Median WTS(TPM) Expression	0.9996	0.0903	1.0443	Mann-Whitney U	1.0654	0.0914
Menopausal_Endometroid	FXYD3	Median WTS(TPM) Expression	0.9996	0.0903	1.0441	Mann-Whitney U	1.2021	0.2656
Menopausal_Endometroid	DNAJC10	Median WTS(TPM) Expression	0.9996	0.0904	1.0438	Mann-Whitney U	1.1273	0.1728
Menopausal_Endometroid	HSPB7	Median WTS(TPM) Expression	0.9996	0.0905	1.0436	Mann-Whitney U	1.1861	0.2462
Menopausal_Endometroid	UQCR11	Median WTS(TPM) Expression	0.9996	0.0905	1.0435	Mann-Whitney U	1.1168	0.1593
Menopausal_Endometroid	BARX1	Median WTS(TPM) Expression	0.9996	0.0905	1.0432	Mann-Whitney U	0.8113	-0.3018
Menopausal_Endometroid	FMO2	Median WTS(TPM) Expression	0.9996	0.0906	1.043	Mann-Whitney U	1.3028	0.3816
Menopausal_Endometroid	MPP7	Median WTS(TPM) Expression	0.9996	0.0906	1.043	Mann-Whitney U	1.2481	0.3197
Menopausal_Endometroid	HDLBP	Median WTS(TPM) Expression	0.9996	0.0906	1.0428	Mann-Whitney U	1.0932	0.1286
Menopausal_Endometroid	NCAM1	Median WTS(TPM) Expression	0.9996	0.0908	1.0418	Mann-Whitney U	1.1394	0.1882
Menopausal_Endometroid	PAIP1	Median WTS(TPM) Expression	0.9996	0.0909	1.0415	Mann-Whitney U	1.0432	0.061
Menopausal_Endometroid	UNC79	Median WTS(TPM) Expression	0.9996	0.0909	1.0414	Mann-Whitney U	1.3622	0.446
Menopausal_Endometroid	CXCL9	Median WTS(TPM) Expression	0.9996	0.0911	1.0404	Mann-Whitney U	0.8141	-0.2967
Menopausal_Endometroid	ATP6V0D1	Median WTS(TPM) Expression	0.9996	0.0911	1.0404	Mann-Whitney U	1.0625	0.0874
Menopausal_Endometroid	NIPA1	Median WTS(TPM) Expression	0.9996	0.0912	1.0402	Mann-Whitney U	0.87	-0.201
Menopausal_Endometroid	PLEKHH2	Median WTS(TPM) Expression	0.9996	0.0914	1.0392	Mann-Whitney U	1.1702	0.2267
Menopausal_Endometroid	IGF2R	Median WTS(TPM) Expression	0.9996	0.0914	1.0391	Mann-Whitney U	1.0897	0.1239
Menopausal_Endometroid	PGM2L1	Median WTS(TPM) Expression	0.9996	0.0914	1.0389	Mann-Whitney U	1.1512	0.2032
Menopausal_Endometroid	CHODL	Median WTS(TPM) Expression	0.9996	0.0915	1.0388	Mann-Whitney U	1.4284	0.5144
Menopausal_Endometroid	CD63	Median WTS(TPM) Expression	0.9996	0.0917	1.0378	Mann-Whitney U	1.0883	0.122
Menopausal_Endometroid	HOXA7	Median WTS(TPM) Expression	0.9996	0.0917	1.0374	Mann-Whitney U	0.7967	-0.328
Menopausal_Endometroid	DMGDH	Median WTS(TPM) Expression	0.9996	0.0922	1.0355	Mann-Whitney U	1.3119	0.3917
Menopausal_Endometroid	PTGFRN	Median WTS(TPM) Expression	0.9996	0.0926	1.0335	Mann-Whitney U	1.0659	0.0921
Menopausal_Endometroid	GSTK1	Median WTS(TPM) Expression	0.9996	0.0926	1.0334	Mann-Whitney U	1.0497	0.0699
Menopausal_Endometroid	OR13C3	Median WTS(TPM) Expression	0.9996	0.0927	1.0327	Mann-Whitney U	1.1267	0.1721
Menopausal_Endometroid	ASAH1	Median WTS(TPM) Expression	0.9996	0.0927	1.0327	Mann-Whitney U	1.1195	0.1629
Menopausal_Endometroid	NPEPL1	Median WTS(TPM) Expression	0.9996	0.093	1.0317	Mann-Whitney U	1.0964	0.1327
Menopausal_Endometroid	SPTAN1	Median WTS(TPM) Expression	0.9996	0.093	1.0314	Mann-Whitney U	1.0864	0.1195
Menopausal_Endometroid	NR2F6	Median WTS(TPM) Expression	0.9996	0.0931	1.0311	Mann-Whitney U	1.1104	0.1511
Menopausal_Endometroid	SFXN2	Median WTS(TPM) Expression	0.9996	0.0931	1.0309	Mann-Whitney U	1.181	0.2401
Menopausal_Endometroid	COPB2	Median WTS(TPM) Expression	0.9996	0.0931	1.0309	Mann-Whitney U	1.11	0.1506
Menopausal_Endometroid	FAM156B	Median WTS(TPM) Expression	0.9996	0.0932	1.0304	Mann-Whitney U	0.9147	-0.1287
Menopausal_Endometroid	AVL9	Median WTS(TPM) Expression	0.9996	0.0933	1.0299	Mann-Whitney U	1.1078	0.1477
Menopausal_Endometroid	MRPL15	Median WTS(TPM) Expression	0.9996	0.0933	1.0299	Mann-Whitney U	1.1135	0.1551
Menopausal_Endometroid	SOX1	Median WTS(TPM) Expression	0.9996	0.0934	1.0298	Mann-Whitney U	0.8278	-0.2726
Menopausal_Endometroid	UNC5D	Median WTS(TPM) Expression	0.9996	0.0934	1.0296	Mann-Whitney U	1.4949	0.5801
Menopausal_Endometroid	FZD6	Median WTS(TPM) Expression	0.9996	0.0934	1.0295	Mann-Whitney U	1.1334	0.1807
Menopausal_Endometroid	GRIN2D	Median WTS(TPM) Expression	0.9996	0.0935	1.0291	Mann-Whitney U	1.2146	0.2805
Menopausal_Endometroid	GLB1	Median WTS(TPM) Expression	0.9996	0.0936	1.0288	Mann-Whitney U	1.1168	0.1594
Menopausal_Endometroid	LRRC2	Median WTS(TPM) Expression	0.9996	0.0938	1.0279	Mann-Whitney U	1.3563	0.4397
Menopausal_Endometroid	SLC7A3	Median WTS(TPM) Expression	0.9996	0.0938	1.0276	Mann-Whitney U	1.5833	0.6629
Menopausal_Endometroid	WDR77	Median WTS(TPM) Expression	0.9996	0.0939	1.0275	Mann-Whitney U	1.0971	0.1337
Menopausal_Endometroid	HIBADH	Median WTS(TPM) Expression	0.9996	0.0939	1.0272	Mann-Whitney U	1.0607	0.085
Menopausal_Endometroid	ALDH1A2	Median WTS(TPM) Expression	0.9996	0.0939	1.0272	Mann-Whitney U	1.2912	0.3687
Menopausal_Endometroid	CEACAM1	Median WTS(TPM) Expression	0.9996	0.094	1.027	Mann-Whitney U	1.0957	0.1319
Menopausal_Endometroid	OS9	Median WTS(TPM) Expression	0.9996	0.0942	1.0257	Mann-Whitney U	1.0913	0.1261
Menopausal_Endometroid	HP	Median WTS(TPM) Expression	0.9996	0.0943	1.0254	Mann-Whitney U	1.5357	0.6189
Menopausal_Endometroid	PRDX3	Median WTS(TPM) Expression	0.9996	0.0943	1.0254	Mann-Whitney U	1.07	0.0976
Menopausal_Endometroid	NMUR2	Median WTS(TPM) Expression	0.9996	0.0944	1.0252	Mann-Whitney U	1.1314	0.1781
Menopausal_Endometroid	ZMIZ1	Median WTS(TPM) Expression	0.9996	0.0944	1.0252	Mann-Whitney U	1.0396	0.056
Menopausal_Endometroid	MOV10L1	Median WTS(TPM) Expression	0.9996	0.0945	1.0245	Mann-Whitney U	1.2273	0.2955
Menopausal_Endometroid	OR6C75	Median WTS(TPM) Expression	0.9996	0.0945	1.0244	Mann-Whitney U	1.3969	0.4822
Menopausal_Endometroid	PRR15L	Median WTS(TPM) Expression	0.9996	0.0946	1.0241	Mann-Whitney U	1.1725	0.2296
Menopausal_Endometroid	UGGT1	Median WTS(TPM) Expression	0.9996	0.0946	1.0241	Mann-Whitney U	1.0978	0.1347
Menopausal_Endometroid	GALNT2	Median WTS(TPM) Expression	0.9996	0.0947	1.0238	Mann-Whitney U	1.1113	0.1523
Menopausal_Endometroid	MAOA	Median WTS(TPM) Expression	0.9996	0.0948	1.0233	Mann-Whitney U	1.0452	0.0638
Menopausal_Endometroid	RPRM	Median WTS(TPM) Expression	0.9996	0.0949	1.0226	Mann-Whitney U	1.3976	0.483
Menopausal_Endometroid	RRBP1	Median WTS(TPM) Expression	0.9996	0.095	1.0225	Mann-Whitney U	1.0898	0.124
Menopausal_Endometroid	PTGFR	Median WTS(TPM) Expression	0.9996	0.095	1.0224	Mann-Whitney U	1.3967	0.482
Menopausal_Endometroid	SMAP1	Median WTS(TPM) Expression	0.9996	0.095	1.0222	Mann-Whitney U	1.098	0.1349
Menopausal_Endometroid	NOLC1	Median WTS(TPM) Expression	0.9996	0.0951	1.022	Mann-Whitney U	1.0263	0.0374
Menopausal_Endometroid	SEMA3E	Median WTS(TPM) Expression	0.9996	0.0951	1.0217	Mann-Whitney U	1.2242	0.2918
Menopausal_Endometroid	MMP11	Median WTS(TPM) Expression	0.9996	0.0952	1.0213	Mann-Whitney U	1.013	0.0187
Menopausal_Endometroid	MAPK13	Median WTS(TPM) Expression	0.9996	0.0953	1.0209	Mann-Whitney U	1.0779	0.1082
Menopausal_Endometroid	SEC61B	Median WTS(TPM) Expression	0.9996	0.0953	1.0209	Mann-Whitney U	1.0712	0.0992
Menopausal_Endometroid	HOXC9	Median WTS(TPM) Expression	0.9996	0.0954	1.0203	Mann-Whitney U	0.8598	-0.2179
Menopausal_Endometroid	GYG1	Median WTS(TPM) Expression	0.9996	0.0955	1.0201	Mann-Whitney U	1.0762	0.1059
Menopausal_Endometroid	CIAPIN1	Median WTS(TPM) Expression	0.9996	0.0956	1.0197	Mann-Whitney U	1.1074	0.1471
Menopausal_Endometroid	C5orf52	Median WTS(TPM) Expression	0.9996	0.0956	1.0196	Mann-Whitney U	0.8156	-0.2941
Menopausal_Endometroid	SLC38A5	Median WTS(TPM) Expression	0.9996	0.0957	1.0191	Mann-Whitney U	0.7805	-0.3574
Menopausal_Endometroid	CPNE7	Median WTS(TPM) Expression	0.9996	0.0958	1.0188	Mann-Whitney U	0.864	-0.2109
Menopausal_Endometroid	LXN	Median WTS(TPM) Expression	0.9996	0.0958	1.0188	Mann-Whitney U	1.1666	0.2223
Menopausal_Endometroid	TAX1BP3	Median WTS(TPM) Expression	0.9996	0.0959	1.0183	Mann-Whitney U	1.0759	0.1056
Menopausal_Endometroid	PROM2	Median WTS(TPM) Expression	0.9996	0.0959	1.0181	Mann-Whitney U	1.1567	0.21
Menopausal_Endometroid	FMR1NB	Median WTS(TPM) Expression	0.9996	0.096	1.0178	Mann-Whitney U	1.3699	0.454
Menopausal_Endometroid	P4HB	Median WTS(TPM) Expression	0.9996	0.096	1.0178	Mann-Whitney U	1.111	0.1518
Menopausal_Endometroid	FCER1A	Median WTS(TPM) Expression	0.9996	0.0961	1.0175	Mann-Whitney U	1.3245	0.4055
Menopausal_Endometroid	IGFBP2	Median WTS(TPM) Expression	0.9996	0.0961	1.0171	Mann-Whitney U	1.2051	0.2692
Menopausal_Endometroid	LEPROT	Median WTS(TPM) Expression	0.9996	0.0963	1.0162	Mann-Whitney U	1.0866	0.1198
Menopausal_Endometroid	RNASE11	Median WTS(TPM) Expression	0.9996	0.0966	1.0152	Mann-Whitney U	1.5226	0.6066
Menopausal_Endometroid	YWHAE	Median WTS(TPM) Expression	0.9996	0.0966	1.0152	Mann-Whitney U	1.1125	0.1537
Menopausal_Endometroid	DEFB123	Median WTS(TPM) Expression	0.9996	0.0966	1.0149	Mann-Whitney U	null	4.2342
Menopausal_Endometroid	HFE	Median WTS(TPM) Expression	0.9996	0.0967	1.0146	Mann-Whitney U	1.0977	0.1345
Menopausal_Endometroid	NES	Median WTS(TPM) Expression	0.9996	0.0967	1.0144	Mann-Whitney U	1.1552	0.2081
Menopausal_Endometroid	PPIB	Median WTS(TPM) Expression	0.9996	0.097	1.0134	Mann-Whitney U	1.1467	0.1975
Menopausal_Endometroid	ANXA11	Median WTS(TPM) Expression	0.9996	0.097	1.0134	Mann-Whitney U	1.0561	0.0787
Menopausal_Endometroid	ALDH1A1	Median WTS(TPM) Expression	0.9996	0.097	1.0133	Mann-Whitney U	1.1796	0.2383
Menopausal_Endometroid	CNN3	Median WTS(TPM) Expression	0.9996	0.0971	1.0129	Mann-Whitney U	1.0803	0.1115
Menopausal_Endometroid	INTS9	Median WTS(TPM) Expression	0.9996	0.0971	1.0126	Mann-Whitney U	1.0178	0.0254
Menopausal_Endometroid	PAEP	Median WTS(TPM) Expression	0.9996	0.0972	1.0125	Mann-Whitney U	0.5939	-0.7518
Menopausal_Endometroid	LIPM	Median WTS(TPM) Expression	0.9996	0.0974	1.0114	Mann-Whitney U	1.1391	0.1879
Menopausal_Endometroid	UBE2G1	Median WTS(TPM) Expression	0.9996	0.0974	1.0113	Mann-Whitney U	1.0599	0.084
Menopausal_Endometroid	TNFRSF10A	Median WTS(TPM) Expression	0.9996	0.0976	1.0104	Mann-Whitney U	1.0694	0.0968
Menopausal_Endometroid	MAP3K8	Median WTS(TPM) Expression	0.9996	0.0976	1.0104	Mann-Whitney U	1.1228	0.1672
Menopausal_Endometroid	SOX7	Median WTS(TPM) Expression	0.9996	0.0983	1.0073	Mann-Whitney U	1.0976	0.1343
Menopausal_Endometroid	SLC39A14	Median WTS(TPM) Expression	0.9996	0.0984	1.0071	Mann-Whitney U	1.1154	0.1576
Menopausal_Endometroid	OCRL	Median WTS(TPM) Expression	0.9996	0.0984	1.007	Mann-Whitney U	1.0834	0.1156
Menopausal_Endometroid	OTUD7B	Median WTS(TPM) Expression	0.9996	0.0985	1.0067	Mann-Whitney U	1.0999	0.1374
Menopausal_Endometroid	YIPF3	Median WTS(TPM) Expression	0.9996	0.0986	1.0062	Mann-Whitney U	1.0599	0.0839
Menopausal_Endometroid	LMNA	Median WTS(TPM) Expression	0.9996	0.0988	1.0054	Mann-Whitney U	1.0934	0.1288
Menopausal_Endometroid	FBXL20	Median WTS(TPM) Expression	0.9996	0.0988	1.0052	Mann-Whitney U	1.0157	0.0225
Menopausal_Endometroid	PGM1	Median WTS(TPM) Expression	0.9996	0.0989	1.0049	Mann-Whitney U	1.0884	0.1222
Menopausal_Endometroid	RERG	Median WTS(TPM) Expression	0.9996	0.0993	1.0031	Mann-Whitney U	1.3048	0.3839
Menopausal_Endometroid	TMEM132B	Median WTS(TPM) Expression	0.9996	0.0993	1.003	Mann-Whitney U	1.2913	0.3688
Menopausal_Endometroid	ITM2B	Median WTS(TPM) Expression	0.9996	0.0995	1.0022	Mann-Whitney U	1.0817	0.1132
Menopausal_Endometroid	MAP1LC3A	Median WTS(TPM) Expression	0.9996	0.0996	1.0018	Mann-Whitney U	1.0899	0.1242
Menopausal_Endometroid	TMEM144	Median WTS(TPM) Expression	0.9996	0.0996	1.0017	Mann-Whitney U	1.0799	0.1109
Menopausal_Endometroid	LHPP	Median WTS(TPM) Expression	0.9996	0.0997	1.0014	Mann-Whitney U	1.1672	0.223
Menopausal_Endometroid	BST2	Median WTS(TPM) Expression	0.9996	0.0998	1.001	Mann-Whitney U	1.0914	0.1262
Menopausal_Endometroid	HSP90AB1	Median WTS(TPM) Expression	0.9996	0.0998	1.001	Mann-Whitney U	1.0831	0.1152
Menopausal_Endometroid	HBEGF	Median WTS(TPM) Expression	0.9996	0.0998	1.0009	Mann-Whitney U	1.0942	0.1299
Menopausal_Endometroid	HEATR5A	Median WTS(TPM) Expression	0.9996	0.0999	1.0002	Mann-Whitney U	1.14	0.1891
Menopausal_Endometroid	NPR3	Median WTS(TPM) Expression	0.9996	0.1	1.0001	Mann-Whitney U	1.0344	0.0487
Menopausal_Endometroid	ENTPD5	Median WTS(TPM) Expression	0.9996	0.1	1.0001	Mann-Whitney U	1.0483	0.0681
Menopausal_Endometroid	PPA2	Median WTS(TPM) Expression	0.9996	0.1	0.9999	Mann-Whitney U	1.1477	0.1987
Menopausal_Endometroid	VOPP1	Median WTS(TPM) Expression	0.9996	0.1001	0.9996	Mann-Whitney U	1.169	0.2252
Menopausal_Endometroid	RETNLB	Median WTS(TPM) Expression	0.9996	0.1002	0.999	Mann-Whitney U	null	4.2342
Menopausal_Endometroid	NDFIP1	Median WTS(TPM) Expression	0.9996	0.1002	0.999	Mann-Whitney U	1.093	0.1283
Menopausal_Endometroid	ISM1	Median WTS(TPM) Expression	0.9996	0.1003	0.9986	Mann-Whitney U	1.2553	0.3281
Menopausal_Endometroid	SLC25A16	Median WTS(TPM) Expression	0.9996	0.1004	0.9985	Mann-Whitney U	1.0789	0.1095
Menopausal_Endometroid	PAFAH1B3	Median WTS(TPM) Expression	0.9996	0.1004	0.9983	Mann-Whitney U	1.1335	0.1808
Menopausal_Endometroid	DUSP16	Median WTS(TPM) Expression	0.9996	0.1004	0.9982	Mann-Whitney U	1.0787	0.1093
Menopausal_Endometroid	TGM2	Median WTS(TPM) Expression	0.9996	0.1005	0.9977	Mann-Whitney U	1.1314	0.1781
Menopausal_Endometroid	CYP2A6	Median WTS(TPM) Expression	0.9996	0.1007	0.997	Mann-Whitney U	1.1094	0.1498
Menopausal_Endometroid	TCN2	Median WTS(TPM) Expression	0.9996	0.1007	0.9969	Mann-Whitney U	1.1306	0.1772
Menopausal_Endometroid	HOXB3	Median WTS(TPM) Expression	0.9996	0.1007	0.9969	Mann-Whitney U	1.1759	0.2338
Menopausal_Endometroid	IGFN1	Median WTS(TPM) Expression	0.9996	0.1009	0.9962	Mann-Whitney U	1.2481	0.3197
Menopausal_Endometroid	TC2N	Median WTS(TPM) Expression	0.9996	0.1011	0.9954	Mann-Whitney U	1.0491	0.0691
Menopausal_Endometroid	PSMA5	Median WTS(TPM) Expression	0.9996	0.1011	0.9953	Mann-Whitney U	1.0809	0.1122
Menopausal_Endometroid	MYH9	Median WTS(TPM) Expression	0.9996	0.1011	0.9951	Mann-Whitney U	1.1661	0.2217
Menopausal_Endometroid	NBPF4	Median WTS(TPM) Expression	0.9996	0.1012	0.9948	Mann-Whitney U	1.604	0.6817
Menopausal_Endometroid	CD109	Median WTS(TPM) Expression	0.9996	0.1012	0.9948	Mann-Whitney U	1.2068	0.2712
Menopausal_Endometroid	CLEC14A	Median WTS(TPM) Expression	0.9996	0.1012	0.9946	Mann-Whitney U	1.1099	0.1504
Menopausal_Endometroid	ENPP5	Median WTS(TPM) Expression	0.9996	0.1012	0.9946	Mann-Whitney U	1.1288	0.1747
Menopausal_Endometroid	SLC1A2	Median WTS(TPM) Expression	0.9996	0.1014	0.9942	Mann-Whitney U	1.2199	0.2868
Menopausal_Endometroid	SHOC2	Median WTS(TPM) Expression	0.9996	0.1014	0.994	Mann-Whitney U	1.0532	0.0748
Menopausal_Endometroid	PCDHGA10	Median WTS(TPM) Expression	0.9996	0.1016	0.9932	Mann-Whitney U	1.181	0.24
Menopausal_Endometroid	SLC18B1	Median WTS(TPM) Expression	0.9996	0.1017	0.9926	Mann-Whitney U	1.0223	0.0318
Menopausal_Endometroid	FHL5	Median WTS(TPM) Expression	0.9996	0.102	0.9913	Mann-Whitney U	1.3089	0.3884
Menopausal_Endometroid	USP44	Median WTS(TPM) Expression	0.9996	0.102	0.9913	Mann-Whitney U	1.319	0.3995
Menopausal_Endometroid	CES5A	Median WTS(TPM) Expression	0.9996	0.1021	0.9911	Mann-Whitney U	1.4469	0.533
Menopausal_Endometroid	RIT1	Median WTS(TPM) Expression	0.9996	0.1021	0.991	Mann-Whitney U	1.0928	0.128
Menopausal_Endometroid	SPIB	Median WTS(TPM) Expression	0.9996	0.1023	0.9903	Mann-Whitney U	0.7692	-0.3785
Menopausal_Endometroid	SH3PXD2B	Median WTS(TPM) Expression	0.9996	0.1023	0.9903	Mann-Whitney U	1.1052	0.1443
Menopausal_Endometroid	ZFYVE21	Median WTS(TPM) Expression	0.9996	0.1024	0.9898	Mann-Whitney U	1.1108	0.1517
Menopausal_Endometroid	SURF4	Median WTS(TPM) Expression	0.9996	0.1024	0.9897	Mann-Whitney U	1.1066	0.1461
Menopausal_Endometroid	NME1-NME2	Median WTS(TPM) Expression	0.9996	0.1028	0.9881	Mann-Whitney U	1.1006	0.1383
Menopausal_Endometroid	DNAJB11	Median WTS(TPM) Expression	0.9996	0.1029	0.9878	Mann-Whitney U	1.1815	0.2407
Menopausal_Endometroid	FREM1	Median WTS(TPM) Expression	0.9996	0.1029	0.9878	Mann-Whitney U	1.2483	0.3199
Menopausal_Endometroid	OMP	Median WTS(TPM) Expression	0.9996	0.103	0.9873	Mann-Whitney U	1.2252	0.293
Menopausal_Endometroid	ADH1B	Median WTS(TPM) Expression	0.9996	0.103	0.9872	Mann-Whitney U	1.443	0.5291
Menopausal_Endometroid	PGLS	Median WTS(TPM) Expression	0.9996	0.1031	0.9867	Mann-Whitney U	1.1067	0.1462
Menopausal_Endometroid	CCPG1	Median WTS(TPM) Expression	0.9996	0.1032	0.9865	Mann-Whitney U	1.1053	0.1444
Menopausal_Endometroid	ZCCHC13	Median WTS(TPM) Expression	0.9996	0.1032	0.9862	Mann-Whitney U	1.4208	0.5067
Menopausal_Endometroid	HNRNPCL1	Median WTS(TPM) Expression	0.9996	0.1034	0.9854	Mann-Whitney U	1.3016	0.3803
Menopausal_Endometroid	TMEM241	Median WTS(TPM) Expression	0.9996	0.1035	0.9852	Mann-Whitney U	1.1171	0.1597
Menopausal_Endometroid	RPS28	Median WTS(TPM) Expression	0.9996	0.1035	0.9849	Mann-Whitney U	1.2269	0.295
Menopausal_Endometroid	OR1E1	Median WTS(TPM) Expression	0.9996	0.1036	0.9847	Mann-Whitney U	1.3808	0.4655
Menopausal_Endometroid	BPIFB2	Median WTS(TPM) Expression	0.9996	0.1036	0.9847	Mann-Whitney U	1.5548	0.6367
Menopausal_Endometroid	OAT	Median WTS(TPM) Expression	0.9996	0.1037	0.9843	Mann-Whitney U	1.1426	0.1923
Menopausal_Endometroid	TMEM53	Median WTS(TPM) Expression	0.9996	0.1037	0.9843	Mann-Whitney U	1.1135	0.1552
Menopausal_Endometroid	SOCS3	Median WTS(TPM) Expression	0.9996	0.1039	0.9835	Mann-Whitney U	1.1052	0.1443
Menopausal_Endometroid	FBP1	Median WTS(TPM) Expression	0.9996	0.1039	0.9835	Mann-Whitney U	1.2531	0.3255
Menopausal_Endometroid	PCDHB8	Median WTS(TPM) Expression	0.9996	0.1039	0.9833	Mann-Whitney U	1.2148	0.2807
Menopausal_Endometroid	CD33	Median WTS(TPM) Expression	0.9996	0.104	0.9828	Mann-Whitney U	0.8149	-0.2954
Menopausal_Endometroid	WDR11	Median WTS(TPM) Expression	0.9996	0.104	0.9828	Mann-Whitney U	1.0649	0.0907
Menopausal_Endometroid	AP1G1	Median WTS(TPM) Expression	0.9996	0.1041	0.9827	Mann-Whitney U	1.0836	0.1159
Menopausal_Endometroid	CAMP	Median WTS(TPM) Expression	0.9996	0.1041	0.9824	Mann-Whitney U	0.6747	-0.5678
Menopausal_Endometroid	AGFG2	Median WTS(TPM) Expression	0.9996	0.1042	0.9822	Mann-Whitney U	1.0401	0.0567
Menopausal_Endometroid	NR4A1	Median WTS(TPM) Expression	0.9996	0.1043	0.9817	Mann-Whitney U	1.1128	0.1542
Menopausal_Endometroid	MAGED1	Median WTS(TPM) Expression	0.9996	0.1044	0.9812	Mann-Whitney U	1.1124	0.1537
Menopausal_Endometroid	MOXD1	Median WTS(TPM) Expression	0.9996	0.1045	0.9808	Mann-Whitney U	1.0921	0.1272
Menopausal_Endometroid	BCAT1	Median WTS(TPM) Expression	0.9996	0.1046	0.9806	Mann-Whitney U	1.2134	0.279
Menopausal_Endometroid	CTTN	Median WTS(TPM) Expression	0.9996	0.1046	0.9803	Mann-Whitney U	1.1022	0.1404
Menopausal_Endometroid	SSR4	Median WTS(TPM) Expression	0.9996	0.1047	0.98	Mann-Whitney U	1.0807	0.112
Menopausal_Endometroid	HHIP	Median WTS(TPM) Expression	0.9996	0.1048	0.9797	Mann-Whitney U	1.2332	0.3024
Menopausal_Endometroid	GTF2H5	Median WTS(TPM) Expression	0.9996	0.1049	0.9792	Mann-Whitney U	1.092	0.127
Menopausal_Endometroid	CABP2	Median WTS(TPM) Expression	0.9996	0.1049	0.9791	Mann-Whitney U	1.4281	0.5141
Menopausal_Endometroid	KLHL7	Median WTS(TPM) Expression	0.9996	0.1051	0.9785	Mann-Whitney U	1.097	0.1336
Menopausal_Endometroid	RSPO3	Median WTS(TPM) Expression	0.9996	0.1052	0.978	Mann-Whitney U	1.3277	0.4089
Menopausal_Endometroid	OR11H6	Median WTS(TPM) Expression	0.9996	0.1053	0.9777	Mann-Whitney U	1.2218	0.289
Menopausal_Endometroid	C10orf62	Median WTS(TPM) Expression	0.9996	0.1055	0.9769	Mann-Whitney U	1.1838	0.2434
Menopausal_Endometroid	PCDHA6	Median WTS(TPM) Expression	0.9996	0.1055	0.9768	Mann-Whitney U	1.2793	0.3554
Menopausal_Endometroid	ASTN2	Median WTS(TPM) Expression	0.9996	0.1056	0.9763	Mann-Whitney U	0.9125	-0.1322
Menopausal_Endometroid	RABL3	Median WTS(TPM) Expression	0.9996	0.1058	0.9754	Mann-Whitney U	1.1141	0.1559
Menopausal_Endometroid	NAA20	Median WTS(TPM) Expression	0.9996	0.1059	0.9751	Mann-Whitney U	1.1561	0.2093
Menopausal_Endometroid	RPS27A	Median WTS(TPM) Expression	0.9996	0.106	0.9747	Mann-Whitney U	1.0891	0.1231
Menopausal_Endometroid	PDIA5	Median WTS(TPM) Expression	0.9996	0.106	0.9747	Mann-Whitney U	1.0749	0.1042
Menopausal_Endometroid	RPS18	Median WTS(TPM) Expression	0.9996	0.106	0.9746	Mann-Whitney U	1.0876	0.1211
Menopausal_Endometroid	OSMR	Median WTS(TPM) Expression	0.9996	0.1061	0.9741	Mann-Whitney U	1.0904	0.1248
Menopausal_Endometroid	DDX53	Median WTS(TPM) Expression	0.9996	0.1063	0.9735	Mann-Whitney U	1.1607	0.215
Menopausal_Endometroid	DLD	Median WTS(TPM) Expression	0.9996	0.1064	0.973	Mann-Whitney U	1.1075	0.1473
Menopausal_Endometroid	RERGL	Median WTS(TPM) Expression	0.9996	0.1065	0.9728	Mann-Whitney U	1.2797	0.3558
Menopausal_Endometroid	SLCO1A2	Median WTS(TPM) Expression	0.9996	0.1065	0.9727	Mann-Whitney U	1.23	0.2987
Menopausal_Endometroid	NPPA	Median WTS(TPM) Expression	0.9996	0.1066	0.9723	Mann-Whitney U	0.8342	-0.2615
Menopausal_Endometroid	ALG11	Median WTS(TPM) Expression	0.9996	0.1066	0.9721	Mann-Whitney U	1.1103	0.1509
Menopausal_Endometroid	PCDHB4	Median WTS(TPM) Expression	0.9996	0.1067	0.9717	Mann-Whitney U	1.1441	0.1943
Menopausal_Endometroid	BAX	Median WTS(TPM) Expression	0.9996	0.1068	0.9716	Mann-Whitney U	1.1421	0.1917
Menopausal_Endometroid	REG3G	Median WTS(TPM) Expression	0.9996	0.1068	0.9713	Mann-Whitney U	1.4497	0.5358
Menopausal_Endometroid	LCE2A	Median WTS(TPM) Expression	0.9996	0.1069	0.971	Mann-Whitney U	1.3446	0.4272
Menopausal_Endometroid	TMED6	Median WTS(TPM) Expression	0.9996	0.1069	0.9709	Mann-Whitney U	1.1408	0.19
Menopausal_Endometroid	USP54	Median WTS(TPM) Expression	0.9996	0.107	0.9705	Mann-Whitney U	1.142	0.1916
Menopausal_Endometroid	GPD1L	Median WTS(TPM) Expression	0.9996	0.107	0.9705	Mann-Whitney U	1.1067	0.1463
Menopausal_Endometroid	RPS10	Median WTS(TPM) Expression	0.9996	0.1071	0.9703	Mann-Whitney U	1.0898	0.1241
Menopausal_Endometroid	FGL1	Median WTS(TPM) Expression	0.9996	0.1071	0.9701	Mann-Whitney U	1.2813	0.3576
Menopausal_Endometroid	CNOT8	Median WTS(TPM) Expression	0.9996	0.1072	0.9698	Mann-Whitney U	1.0522	0.0734
Menopausal_Endometroid	GABARAPL1	Median WTS(TPM) Expression	0.9996	0.1074	0.969	Mann-Whitney U	1.1079	0.1479
Menopausal_Endometroid	SYVN1	Median WTS(TPM) Expression	0.9996	0.1074	0.9689	Mann-Whitney U	1.1295	0.1757
Menopausal_Endometroid	MBOAT1	Median WTS(TPM) Expression	0.9996	0.1078	0.9673	Mann-Whitney U	1.1025	0.1408
Menopausal_Endometroid	C6orf52	Median WTS(TPM) Expression	0.9996	0.1079	0.9672	Mann-Whitney U	1.0241	0.0343
Menopausal_Endometroid	OR8B2	Median WTS(TPM) Expression	0.9996	0.1079	0.9671	Mann-Whitney U	1.436	0.5221
Menopausal_Endometroid	TMEM150C	Median WTS(TPM) Expression	0.9996	0.1081	0.966	Mann-Whitney U	1.0839	0.1162
Menopausal_Endometroid	NSMCE4A	Median WTS(TPM) Expression	0.9996	0.1081	0.966	Mann-Whitney U	1.0768	0.1068
Menopausal_Endometroid	PCDHA5	Median WTS(TPM) Expression	0.9996	0.1082	0.9657	Mann-Whitney U	1.1662	0.2218
Menopausal_Endometroid	GLYR1	Median WTS(TPM) Expression	0.9996	0.1082	0.9657	Mann-Whitney U	1.0734	0.1022
Menopausal_Endometroid	RAB5B	Median WTS(TPM) Expression	0.9996	0.1082	0.9656	Mann-Whitney U	1.0211	0.0301
Menopausal_Endometroid	PPP1R2	Median WTS(TPM) Expression	0.9996	0.1083	0.9653	Mann-Whitney U	1.0961	0.1324
Menopausal_Endometroid	PCDHGB7	Median WTS(TPM) Expression	0.9996	0.1084	0.9649	Mann-Whitney U	1.1177	0.1606
Menopausal_Endometroid	CHRNA1	Median WTS(TPM) Expression	0.9996	0.1085	0.9646	Mann-Whitney U	1.0777	0.108
Menopausal_Endometroid	NDUFB7	Median WTS(TPM) Expression	0.9996	0.109	0.9624	Mann-Whitney U	1.0867	0.1199
Menopausal_Endometroid	ARL15	Median WTS(TPM) Expression	0.9996	0.109	0.9624	Mann-Whitney U	1.1668	0.2226
Menopausal_Endometroid	B4GALT1	Median WTS(TPM) Expression	0.9996	0.1091	0.9623	Mann-Whitney U	1.1087	0.1489
Menopausal_Endometroid	CFHR3	Median WTS(TPM) Expression	0.9996	0.1091	0.9622	Mann-Whitney U	1.1956	0.2578
Menopausal_Endometroid	IFITM2	Median WTS(TPM) Expression	0.9996	0.1092	0.962	Mann-Whitney U	1.1386	0.1872
Menopausal_Endometroid	HMOX2	Median WTS(TPM) Expression	0.9996	0.1094	0.961	Mann-Whitney U	1.0664	0.0927
Menopausal_Endometroid	IL1R1	Median WTS(TPM) Expression	0.9996	0.1094	0.9608	Mann-Whitney U	1.167	0.2228
Menopausal_Endometroid	TSPAN33	Median WTS(TPM) Expression	0.9996	0.1095	0.9607	Mann-Whitney U	1.1554	0.2084
Menopausal_Endometroid	CDKN2AIP	Median WTS(TPM) Expression	0.9996	0.1095	0.9607	Mann-Whitney U	1.0947	0.1305
Menopausal_Endometroid	CLEC1A	Median WTS(TPM) Expression	0.9996	0.1095	0.9606	Mann-Whitney U	1.1507	0.2025
Menopausal_Endometroid	HILPDA	Median WTS(TPM) Expression	0.9996	0.1096	0.9601	Mann-Whitney U	1.1487	0.2
Menopausal_Endometroid	SERINC1	Median WTS(TPM) Expression	0.9996	0.1097	0.9599	Mann-Whitney U	1.1556	0.2086
Menopausal_Endometroid	GAL3ST2	Median WTS(TPM) Expression	0.9996	0.1098	0.9596	Mann-Whitney U	1.204	0.2679
Menopausal_Endometroid	RCAN1	Median WTS(TPM) Expression	0.9996	0.1098	0.9593	Mann-Whitney U	1.2871	0.3642
Menopausal_Endometroid	SPINT1	Median WTS(TPM) Expression	0.9996	0.1098	0.9593	Mann-Whitney U	1.0857	0.1187
Menopausal_Endometroid	VWA2	Median WTS(TPM) Expression	0.9996	0.1099	0.9591	Mann-Whitney U	1.0576	0.0808
Menopausal_Endometroid	GSTA4	Median WTS(TPM) Expression	0.9996	0.1099	0.9588	Mann-Whitney U	1.1521	0.2042
Menopausal_Endometroid	CRK	Median WTS(TPM) Expression	0.9996	0.11	0.9585	Mann-Whitney U	1.098	0.1349
Menopausal_Endometroid	ADAMDEC1	Median WTS(TPM) Expression	0.9996	0.1101	0.958	Mann-Whitney U	0.8171	-0.2913
Menopausal_Endometroid	RGPD2	Median WTS(TPM) Expression	0.9996	0.1101	0.958	Mann-Whitney U	1.4744	0.5602
Menopausal_Endometroid	ERGIC1	Median WTS(TPM) Expression	0.9996	0.1101	0.958	Mann-Whitney U	1.1189	0.1621
Menopausal_Endometroid	MPPED2	Median WTS(TPM) Expression	0.9996	0.1103	0.9575	Mann-Whitney U	1.1687	0.2249
Menopausal_Endometroid	CCL4L2	Median WTS(TPM) Expression	0.9996	0.1104	0.957	Mann-Whitney U	0.8223	-0.2823
Menopausal_Endometroid	OR2AP1	Median WTS(TPM) Expression	0.9996	0.1105	0.9568	Mann-Whitney U	1.2474	0.3189
Menopausal_Endometroid	MUC1	Median WTS(TPM) Expression	0.9996	0.1107	0.956	Mann-Whitney U	1.0856	0.1185
Menopausal_Endometroid	FKBP8	Median WTS(TPM) Expression	0.9996	0.1107	0.9558	Mann-Whitney U	1.0978	0.1346
Menopausal_Endometroid	KRT8	Median WTS(TPM) Expression	0.9996	0.1107	0.9557	Mann-Whitney U	1.0309	0.0438
Menopausal_Endometroid	CAPRIN1	Median WTS(TPM) Expression	0.9996	0.1107	0.9557	Mann-Whitney U	1.0889	0.1229
Menopausal_Endometroid	RAB22A	Median WTS(TPM) Expression	0.9996	0.1107	0.9557	Mann-Whitney U	1.0437	0.0617
Menopausal_Endometroid	STK38L	Median WTS(TPM) Expression	0.9996	0.1109	0.9552	Mann-Whitney U	1.1212	0.1651
Menopausal_Endometroid	ACSL4	Median WTS(TPM) Expression	0.9996	0.1109	0.955	Mann-Whitney U	1.1431	0.193
Menopausal_Endometroid	SGMS1	Median WTS(TPM) Expression	0.9996	0.111	0.9546	Mann-Whitney U	1.0328	0.0466
Menopausal_Endometroid	HRG	Median WTS(TPM) Expression	0.9996	0.1111	0.9543	Mann-Whitney U	1.363	0.4468
Menopausal_Endometroid	GRP	Median WTS(TPM) Expression	0.9996	0.1112	0.9537	Mann-Whitney U	1.2756	0.3512
Menopausal_Endometroid	MC4R	Median WTS(TPM) Expression	0.9996	0.1113	0.9536	Mann-Whitney U	1.2631	0.3369
Menopausal_Endometroid	FMOD	Median WTS(TPM) Expression	0.9996	0.1113	0.9535	Mann-Whitney U	1.1866	0.2469
Menopausal_Endometroid	CELF5	Median WTS(TPM) Expression	0.9996	0.1115	0.9528	Mann-Whitney U	1.1569	0.2103
Menopausal_Endometroid	RPL39L	Median WTS(TPM) Expression	0.9996	0.1115	0.9527	Mann-Whitney U	1.1026	0.1408
Menopausal_Endometroid	IAPP	Median WTS(TPM) Expression	0.9996	0.1116	0.9523	Mann-Whitney U	2.3679	1.2436
Menopausal_Endometroid	NDP	Median WTS(TPM) Expression	0.9996	0.1117	0.9518	Mann-Whitney U	1.2396	0.3098
Menopausal_Endometroid	ERCC6	Median WTS(TPM) Expression	0.9996	0.1118	0.9516	Mann-Whitney U	1.0954	0.1314
Menopausal_Endometroid	CKLF-CMTM1	Median WTS(TPM) Expression	0.9996	0.1123	0.9497	Mann-Whitney U	1.8116	0.8572
Menopausal_Endometroid	AACS	Median WTS(TPM) Expression	0.9996	0.1124	0.9494	Mann-Whitney U	1.0751	0.1044
Menopausal_Endometroid	ANK1	Median WTS(TPM) Expression	0.9996	0.1124	0.9492	Mann-Whitney U	1.3892	0.4743
Menopausal_Endometroid	CANT1	Median WTS(TPM) Expression	0.9996	0.1124	0.9492	Mann-Whitney U	1.1143	0.1561
Menopausal_Endometroid	PCDHGA1	Median WTS(TPM) Expression	0.9996	0.1126	0.9485	Mann-Whitney U	1.2455	0.3167
Menopausal_Endometroid	RUFY2	Median WTS(TPM) Expression	0.9996	0.1126	0.9483	Mann-Whitney U	1.0507	0.0713
Menopausal_Endometroid	YIPF2	Median WTS(TPM) Expression	0.9996	0.1127	0.9481	Mann-Whitney U	1.093	0.1282
Menopausal_Endometroid	ZNF277	Median WTS(TPM) Expression	0.9996	0.1129	0.9472	Mann-Whitney U	1.0956	0.1317
Menopausal_Endometroid	AUTS2	Median WTS(TPM) Expression	0.9996	0.113	0.947	Mann-Whitney U	1.0886	0.1225
Menopausal_Endometroid	MMP9	Median WTS(TPM) Expression	0.9996	0.113	0.9469	Mann-Whitney U	0.8381	-0.2548
Menopausal_Endometroid	EIF3K	Median WTS(TPM) Expression	0.9996	0.113	0.9469	Mann-Whitney U	1.0555	0.078
Menopausal_Endometroid	CTAGE9	Median WTS(TPM) Expression	0.9996	0.1131	0.9467	Mann-Whitney U	1.2194	0.2862
Menopausal_Endometroid	RAI2	Median WTS(TPM) Expression	0.9996	0.1131	0.9464	Mann-Whitney U	1.2722	0.3473
Menopausal_Endometroid	CNFN	Median WTS(TPM) Expression	0.9996	0.1133	0.9456	Mann-Whitney U	1.1458	0.1964
Menopausal_Endometroid	SLC25A13	Median WTS(TPM) Expression	0.9996	0.1133	0.9456	Mann-Whitney U	1.1196	0.163
Menopausal_Endometroid	DST	Median WTS(TPM) Expression	0.9996	0.1134	0.9455	Mann-Whitney U	1.2032	0.2669
Menopausal_Endometroid	TRPC6	Median WTS(TPM) Expression	0.9996	0.1134	0.9453	Mann-Whitney U	1.0938	0.1293
Menopausal_Endometroid	SYDE2	Median WTS(TPM) Expression	0.9996	0.1135	0.945	Mann-Whitney U	1.1503	0.202
Menopausal_Endometroid	GNMT	Median WTS(TPM) Expression	0.9996	0.1135	0.9449	Mann-Whitney U	1.1355	0.1833
Menopausal_Endometroid	MEIS1	Median WTS(TPM) Expression	0.9996	0.1138	0.9439	Mann-Whitney U	1.2865	0.3635
Menopausal_Endometroid	PIP5KL1	Median WTS(TPM) Expression	0.9996	0.1139	0.9433	Mann-Whitney U	0.8792	-0.1858
Menopausal_Endometroid	MKRN1	Median WTS(TPM) Expression	0.9996	0.1139	0.9433	Mann-Whitney U	1.1041	0.1429
Menopausal_Endometroid	OR4C6	Median WTS(TPM) Expression	0.9996	0.1141	0.9427	Mann-Whitney U	1.3486	0.4314
Menopausal_Endometroid	CFL2	Median WTS(TPM) Expression	0.9996	0.1143	0.9419	Mann-Whitney U	1.105	0.144
Menopausal_Endometroid	TES	Median WTS(TPM) Expression	0.9996	0.1144	0.9416	Mann-Whitney U	1.1579	0.2115
Menopausal_Endometroid	EHHADH	Median WTS(TPM) Expression	0.9996	0.1145	0.9411	Mann-Whitney U	1.0987	0.1358
Menopausal_Endometroid	RPS16	Median WTS(TPM) Expression	0.9996	0.1146	0.9407	Mann-Whitney U	1.0598	0.0838
Menopausal_Endometroid	PEF1	Median WTS(TPM) Expression	0.9996	0.1147	0.9403	Mann-Whitney U	1.0933	0.1287
Menopausal_Endometroid	SLC28A1	Median WTS(TPM) Expression	0.9996	0.1149	0.9399	Mann-Whitney U	1.3011	0.3797
Menopausal_Endometroid	MORN4	Median WTS(TPM) Expression	0.9996	0.1149	0.9396	Mann-Whitney U	1.152	0.2042
Menopausal_Endometroid	ZNF33B	Median WTS(TPM) Expression	0.9996	0.1152	0.9386	Mann-Whitney U	1.0646	0.0904
Menopausal_Endometroid	TMEM106B	Median WTS(TPM) Expression	0.9996	0.1155	0.9375	Mann-Whitney U	1.1081	0.1481
Menopausal_Endometroid	LDB1	Median WTS(TPM) Expression	0.9996	0.1156	0.9369	Mann-Whitney U	1.1073	0.147
Menopausal_Endometroid	LCMT2	Median WTS(TPM) Expression	0.9996	0.1157	0.9368	Mann-Whitney U	1.1517	0.2038
Menopausal_Endometroid	RPL37	Median WTS(TPM) Expression	0.9996	0.1157	0.9366	Mann-Whitney U	1.106	0.1454
Menopausal_Endometroid	CIB1	Median WTS(TPM) Expression	0.9996	0.1159	0.936	Mann-Whitney U	1.1056	0.1448
Menopausal_Endometroid	RAB6C	Median WTS(TPM) Expression	0.9996	0.1159	0.9358	Mann-Whitney U	1.2935	0.3713
Menopausal_Endometroid	SLC16A4	Median WTS(TPM) Expression	0.9996	0.116	0.9357	Mann-Whitney U	1.1202	0.1638
Menopausal_Endometroid	BMP10	Median WTS(TPM) Expression	0.9996	0.1161	0.9351	Mann-Whitney U	1.3043	0.3832
Menopausal_Endometroid	MAPRE3	Median WTS(TPM) Expression	0.9996	0.1162	0.9349	Mann-Whitney U	1.1294	0.1756
Menopausal_Endometroid	LRIT1	Median WTS(TPM) Expression	0.9996	0.1163	0.9343	Mann-Whitney U	1.1674	0.2233
Menopausal_Endometroid	PTGDS	Median WTS(TPM) Expression	0.9996	0.1163	0.9343	Mann-Whitney U	1.0978	0.1347
Menopausal_Endometroid	TAF13	Median WTS(TPM) Expression	0.9996	0.1164	0.9341	Mann-Whitney U	1.1078	0.1477
Menopausal_Endometroid	SLC43A3	Median WTS(TPM) Expression	0.9996	0.1166	0.9333	Mann-Whitney U	0.9569	-0.0636
Menopausal_Endometroid	SGPP2	Median WTS(TPM) Expression	0.9996	0.117	0.9318	Mann-Whitney U	1.0942	0.1299
Menopausal_Endometroid	RHEB	Median WTS(TPM) Expression	0.9996	0.1172	0.9312	Mann-Whitney U	1.1391	0.1879
Menopausal_Endometroid	PFN1	Median WTS(TPM) Expression	0.9996	0.1172	0.9312	Mann-Whitney U	1.0766	0.1065
Menopausal_Endometroid	DERA	Median WTS(TPM) Expression	0.9996	0.1174	0.9304	Mann-Whitney U	1.0284	0.0404
Menopausal_Endometroid	KLF8	Median WTS(TPM) Expression	0.9996	0.1175	0.9301	Mann-Whitney U	0.8777	-0.1883
Menopausal_Endometroid	ALOX12B	Median WTS(TPM) Expression	0.9996	0.1176	0.9296	Mann-Whitney U	0.8477	-0.2384
Menopausal_Endometroid	OR7A17	Median WTS(TPM) Expression	0.9996	0.1176	0.9296	Mann-Whitney U	1.3269	0.408
Menopausal_Endometroid	NUBPL	Median WTS(TPM) Expression	0.9996	0.1176	0.9296	Mann-Whitney U	1.0324	0.046
Menopausal_Endometroid	TSSK1B	Median WTS(TPM) Expression	0.9996	0.1176	0.9296	Mann-Whitney U	0.7358	-0.4425
Menopausal_Endometroid	CKAP4	Median WTS(TPM) Expression	0.9996	0.1177	0.9293	Mann-Whitney U	1.0702	0.0978
Menopausal_Endometroid	CHMP1B	Median WTS(TPM) Expression	0.9996	0.1178	0.929	Mann-Whitney U	1.0656	0.0916
Menopausal_Endometroid	LRP4	Median WTS(TPM) Expression	0.9996	0.118	0.9281	Mann-Whitney U	0.7681	-0.3806
Menopausal_Endometroid	CAPZA2	Median WTS(TPM) Expression	0.9996	0.1181	0.9279	Mann-Whitney U	1.1064	0.1458
Menopausal_Endometroid	HSD3B1	Median WTS(TPM) Expression	0.9996	0.1182	0.9276	Mann-Whitney U	1.1662	0.2218
Menopausal_Endometroid	ATP4A	Median WTS(TPM) Expression	0.9996	0.1182	0.9274	Mann-Whitney U	1.1878	0.2483
Menopausal_Endometroid	GAS6	Median WTS(TPM) Expression	0.9996	0.1182	0.9273	Mann-Whitney U	1.1161	0.1584
Menopausal_Endometroid	TSPYL1	Median WTS(TPM) Expression	0.9996	0.1183	0.9271	Mann-Whitney U	1.0639	0.0894
Menopausal_Endometroid	TPM4	Median WTS(TPM) Expression	0.9996	0.1184	0.9265	Mann-Whitney U	1.1111	0.152
Menopausal_Endometroid	SLC35A1	Median WTS(TPM) Expression	0.9996	0.1185	0.9264	Mann-Whitney U	1.0756	0.1051
Menopausal_Endometroid	RNF8	Median WTS(TPM) Expression	0.9996	0.1185	0.9262	Mann-Whitney U	1.1872	0.2476
Menopausal_Endometroid	CABLES1	Median WTS(TPM) Expression	0.9996	0.1186	0.9261	Mann-Whitney U	1.0789	0.1095
Menopausal_Endometroid	TRIM68	Median WTS(TPM) Expression	0.9996	0.1186	0.9261	Mann-Whitney U	1.0483	0.068
Menopausal_Endometroid	TLL1	Median WTS(TPM) Expression	0.9996	0.1186	0.926	Mann-Whitney U	1.2879	0.3651
Menopausal_Endometroid	ANKRD1	Median WTS(TPM) Expression	0.9996	0.1186	0.9259	Mann-Whitney U	1.158	0.2116
Menopausal_Endometroid	KPNA4	Median WTS(TPM) Expression	0.9996	0.119	0.9245	Mann-Whitney U	1.0984	0.1354
Menopausal_Endometroid	CAPN13	Median WTS(TPM) Expression	0.9996	0.1191	0.924	Mann-Whitney U	1.2562	0.3291
Menopausal_Endometroid	PXDNL	Median WTS(TPM) Expression	0.9996	0.1193	0.9234	Mann-Whitney U	1.1069	0.1465
Menopausal_Endometroid	CALU	Median WTS(TPM) Expression	0.9996	0.1196	0.9223	Mann-Whitney U	1.0658	0.092
Menopausal_Endometroid	FLG	Median WTS(TPM) Expression	0.9996	0.1197	0.9217	Mann-Whitney U	0.7735	-0.3705
Menopausal_Endometroid	RPL30	Median WTS(TPM) Expression	0.9996	0.1198	0.9216	Mann-Whitney U	1.0487	0.0686
Menopausal_Endometroid	CASP6	Median WTS(TPM) Expression	0.9996	0.1198	0.9214	Mann-Whitney U	1.1352	0.183
Menopausal_Endometroid	ARPC3	Median WTS(TPM) Expression	0.9996	0.1199	0.9211	Mann-Whitney U	1.075	0.1044
Menopausal_Endometroid	TGFBR3	Median WTS(TPM) Expression	0.9996	0.1199	0.9211	Mann-Whitney U	1.2134	0.279
Menopausal_Endometroid	OR13C5	Median WTS(TPM) Expression	0.9996	0.12	0.9208	Mann-Whitney U	1.1789	0.2374
Menopausal_Endometroid	DCN	Median WTS(TPM) Expression	0.9996	0.12	0.9208	Mann-Whitney U	1.1321	0.179
Menopausal_Endometroid	EPHA1	Median WTS(TPM) Expression	0.9996	0.1202	0.9203	Mann-Whitney U	1.1287	0.1747
Menopausal_Endometroid	PLIN3	Median WTS(TPM) Expression	0.9996	0.1203	0.9197	Mann-Whitney U	1.1165	0.159
Menopausal_Endometroid	MORC4	Median WTS(TPM) Expression	0.9996	0.1204	0.9194	Mann-Whitney U	1.085	0.1177
Menopausal_Endometroid	PCBD1	Median WTS(TPM) Expression	0.9996	0.1205	0.919	Mann-Whitney U	1.0192	0.0275
Menopausal_Endometroid	NRG4	Median WTS(TPM) Expression	0.9996	0.1205	0.9189	Mann-Whitney U	1.2818	0.3582
Menopausal_Endometroid	OR5AU1	Median WTS(TPM) Expression	0.9996	0.1206	0.9188	Mann-Whitney U	1.1474	0.1983
Menopausal_Endometroid	CANX	Median WTS(TPM) Expression	0.9996	0.1207	0.9183	Mann-Whitney U	1.148	0.1991
Menopausal_Endometroid	FURIN	Median WTS(TPM) Expression	0.9996	0.1207	0.9183	Mann-Whitney U	1.0906	0.1251
Menopausal_Endometroid	TCEAL5	Median WTS(TPM) Expression	0.9996	0.1208	0.9179	Mann-Whitney U	1.3311	0.4126
Menopausal_Endometroid	PCDHGC3	Median WTS(TPM) Expression	0.9996	0.1209	0.9177	Mann-Whitney U	1.1372	0.1855
Menopausal_Endometroid	ZDHHC6	Median WTS(TPM) Expression	0.9996	0.1209	0.9176	Mann-Whitney U	1.0964	0.1327
Menopausal_Endometroid	LRRC8D	Median WTS(TPM) Expression	0.9996	0.1209	0.9174	Mann-Whitney U	1.0996	0.137
Menopausal_Endometroid	CHFR	Median WTS(TPM) Expression	0.9996	0.121	0.9171	Mann-Whitney U	1.0235	0.0336
Menopausal_Endometroid	IGFL2	Median WTS(TPM) Expression	0.9996	0.1211	0.9169	Mann-Whitney U	0.7356	-0.4431
Menopausal_Endometroid	LAMTOR2	Median WTS(TPM) Expression	0.9996	0.1214	0.9159	Mann-Whitney U	1.0868	0.1201
Menopausal_Endometroid	BZW2	Median WTS(TPM) Expression	0.9996	0.1215	0.9156	Mann-Whitney U	1.1883	0.249
Menopausal_Endometroid	ACTR3	Median WTS(TPM) Expression	0.9996	0.1215	0.9156	Mann-Whitney U	1.1665	0.2221
Menopausal_Endometroid	ASB10	Median WTS(TPM) Expression	0.9996	0.1215	0.9153	Mann-Whitney U	1.0741	0.1032
Menopausal_Endometroid	TMEM165	Median WTS(TPM) Expression	0.9996	0.1215	0.9153	Mann-Whitney U	1.0863	0.1194
Menopausal_Endometroid	CRTAP	Median WTS(TPM) Expression	0.9996	0.1216	0.9151	Mann-Whitney U	1.089	0.123
Menopausal_Endometroid	CDX2	Median WTS(TPM) Expression	0.9996	0.1216	0.9151	Mann-Whitney U	0.8152	-0.2947
Menopausal_Endometroid	LAT	Median WTS(TPM) Expression	0.9996	0.1216	0.9149	Mann-Whitney U	0.8387	-0.2538
Menopausal_Endometroid	KALRN	Median WTS(TPM) Expression	0.9996	0.1218	0.9143	Mann-Whitney U	1.156	0.2091
Menopausal_Endometroid	FBP2	Median WTS(TPM) Expression	0.9996	0.1219	0.9141	Mann-Whitney U	1.3432	0.4257
Menopausal_Endometroid	DBNDD1	Median WTS(TPM) Expression	0.9996	0.1219	0.9139	Mann-Whitney U	1.1516	0.2036
Menopausal_Endometroid	BMPR1A	Median WTS(TPM) Expression	0.9996	0.122	0.9137	Mann-Whitney U	1.0503	0.0708
Menopausal_Endometroid	DEFB118	Median WTS(TPM) Expression	0.9996	0.122	0.9135	Mann-Whitney U	1.2241	0.2917
Menopausal_Endometroid	NDUFA4L2	Median WTS(TPM) Expression	0.9996	0.1221	0.9134	Mann-Whitney U	1.0541	0.076
Menopausal_Endometroid	KDELR2	Median WTS(TPM) Expression	0.9996	0.1221	0.9134	Mann-Whitney U	1.1189	0.1621
Menopausal_Endometroid	FHIT	Median WTS(TPM) Expression	0.9996	0.1222	0.9131	Mann-Whitney U	1.1242	0.1688
Menopausal_Endometroid	VSTM2A	Median WTS(TPM) Expression	0.9996	0.1222	0.9128	Mann-Whitney U	1.2907	0.3682
Menopausal_Endometroid	DPYSL5	Median WTS(TPM) Expression	0.9996	0.1223	0.9125	Mann-Whitney U	1.3833	0.4682
Menopausal_Endometroid	ULBP2	Median WTS(TPM) Expression	0.9996	0.1223	0.9125	Mann-Whitney U	0.899	-0.1537
Menopausal_Endometroid	EPAS1	Median WTS(TPM) Expression	0.9996	0.1224	0.9122	Mann-Whitney U	1.1264	0.1717
Menopausal_Endometroid	ACBD3	Median WTS(TPM) Expression	0.9996	0.1225	0.9119	Mann-Whitney U	1.087	0.1203
Menopausal_Endometroid	FBLIM1	Median WTS(TPM) Expression	0.9996	0.1227	0.9113	Mann-Whitney U	1.1133	0.1548
Menopausal_Endometroid	DBN1	Median WTS(TPM) Expression	0.9996	0.1227	0.9113	Mann-Whitney U	1.0852	0.118
Menopausal_Endometroid	MGP	Median WTS(TPM) Expression	0.9996	0.1227	0.9111	Mann-Whitney U	1.2438	0.3148
Menopausal_Endometroid	NTPCR	Median WTS(TPM) Expression	0.9996	0.1229	0.9103	Mann-Whitney U	1.1091	0.1494
Menopausal_Endometroid	SPDYE4	Median WTS(TPM) Expression	0.9996	0.1229	0.9103	Mann-Whitney U	0	-4.2342
Menopausal_Endometroid	APOO	Median WTS(TPM) Expression	0.9996	0.123	0.91	Mann-Whitney U	1.0496	0.0698
Menopausal_Endometroid	DOC2B	Median WTS(TPM) Expression	0.9996	0.1232	0.9094	Mann-Whitney U	1.2233	0.2908
Menopausal_Endometroid	ANO5	Median WTS(TPM) Expression	0.9996	0.1232	0.9093	Mann-Whitney U	1.3928	0.478
Menopausal_Endometroid	OR8J2	Median WTS(TPM) Expression	0.9996	0.1233	0.9089	Mann-Whitney U	1.4896	0.575
Menopausal_Endometroid	TMED9	Median WTS(TPM) Expression	0.9996	0.1235	0.9085	Mann-Whitney U	1.1178	0.1607
Menopausal_Endometroid	ACTA2	Median WTS(TPM) Expression	0.9996	0.1235	0.9083	Mann-Whitney U	1.1699	0.2264
Menopausal_Endometroid	ESR1	Median WTS(TPM) Expression	0.9996	0.1235	0.9083	Mann-Whitney U	1.066	0.0922
Menopausal_Endometroid	BACE2	Median WTS(TPM) Expression	0.9996	0.1238	0.9074	Mann-Whitney U	1.1107	0.1515
Menopausal_Endometroid	KIF3B	Median WTS(TPM) Expression	0.9996	0.1238	0.9074	Mann-Whitney U	1.0649	0.0908
Menopausal_Endometroid	SLC22A24	Median WTS(TPM) Expression	0.9996	0.1239	0.9071	Mann-Whitney U	1.433	0.519
Menopausal_Endometroid	SLC35E3	Median WTS(TPM) Expression	0.9996	0.124	0.9067	Mann-Whitney U	1.1181	0.161
Menopausal_Endometroid	RGS5	Median WTS(TPM) Expression	0.9996	0.124	0.9067	Mann-Whitney U	1.1527	0.205
Menopausal_Endometroid	COX4I1	Median WTS(TPM) Expression	0.9996	0.124	0.9067	Mann-Whitney U	1.1052	0.1442
Menopausal_Endometroid	NEU4	Median WTS(TPM) Expression	0.9996	0.1242	0.906	Mann-Whitney U	1.206	0.2703
Menopausal_Endometroid	ERP27	Median WTS(TPM) Expression	0.9996	0.1242	0.9059	Mann-Whitney U	1.1421	0.1917
Menopausal_Endometroid	PPP2R2C	Median WTS(TPM) Expression	0.9996	0.1244	0.9053	Mann-Whitney U	1.172	0.229
Menopausal_Endometroid	MPV17L2	Median WTS(TPM) Expression	0.9996	0.1244	0.9053	Mann-Whitney U	1.0163	0.0233
Menopausal_Endometroid	TMEM205	Median WTS(TPM) Expression	0.9996	0.1246	0.9045	Mann-Whitney U	1.0818	0.1135
Menopausal_Endometroid	ISLR2	Median WTS(TPM) Expression	0.9996	0.1247	0.9041	Mann-Whitney U	1.2066	0.271
Menopausal_Endometroid	COL4A2	Median WTS(TPM) Expression	0.9996	0.1248	0.9039	Mann-Whitney U	1.1436	0.1935
Menopausal_Endometroid	MYLK	Median WTS(TPM) Expression	0.9996	0.1249	0.9034	Mann-Whitney U	1.1567	0.21
Menopausal_Endometroid	FAM20A	Median WTS(TPM) Expression	0.9996	0.1249	0.9033	Mann-Whitney U	1.2769	0.3526
Menopausal_Endometroid	FOXD4L3	Median WTS(TPM) Expression	0.9996	0.125	0.903	Mann-Whitney U	0.7145	-0.485
Menopausal_Endometroid	AWAT2	Median WTS(TPM) Expression	0.9996	0.1251	0.9026	Mann-Whitney U	1.4278	0.5138
Menopausal_Endometroid	SLC30A2	Median WTS(TPM) Expression	0.9996	0.1254	0.9017	Mann-Whitney U	1.2346	0.304
Menopausal_Endometroid	RPS20	Median WTS(TPM) Expression	0.9996	0.1254	0.9016	Mann-Whitney U	0.9964	-0.0052
Menopausal_Endometroid	ASAH2	Median WTS(TPM) Expression	0.9996	0.1257	0.9005	Mann-Whitney U	1.1903	0.2513
Menopausal_Endometroid	RPL11	Median WTS(TPM) Expression	0.9996	0.1259	0.8999	Mann-Whitney U	1.1076	0.1475
Menopausal_Endometroid	ZNF98	Median WTS(TPM) Expression	0.9996	0.126	0.8995	Mann-Whitney U	1.3264	0.4075
Menopausal_Endometroid	CDH17	Median WTS(TPM) Expression	0.9996	0.1262	0.899	Mann-Whitney U	1.1636	0.2185
Menopausal_Endometroid	SLC39A7	Median WTS(TPM) Expression	0.9996	0.1262	0.899	Mann-Whitney U	1.0358	0.0508
Menopausal_Endometroid	CBY1	Median WTS(TPM) Expression	0.9996	0.1262	0.899	Mann-Whitney U	1.1395	0.1884
Menopausal_Endometroid	MCL1	Median WTS(TPM) Expression	0.9996	0.1263	0.8987	Mann-Whitney U	1.0544	0.0765
Menopausal_Endometroid	ADH5	Median WTS(TPM) Expression	0.9996	0.1263	0.8987	Mann-Whitney U	1.1013	0.1392
Menopausal_Endometroid	ZNF385B	Median WTS(TPM) Expression	0.9996	0.1266	0.8976	Mann-Whitney U	0.7309	-0.4522
Menopausal_Endometroid	PCTP	Median WTS(TPM) Expression	0.9996	0.1267	0.8972	Mann-Whitney U	1.0761	0.1059
Menopausal_Endometroid	OR5H14	Median WTS(TPM) Expression	0.9996	0.127	0.8961	Mann-Whitney U	1.3071	0.3863
Menopausal_Endometroid	COPA	Median WTS(TPM) Expression	0.9996	0.1271	0.896	Mann-Whitney U	1.0788	0.1094
Menopausal_Endometroid	PLCXD1	Median WTS(TPM) Expression	0.9996	0.1271	0.896	Mann-Whitney U	0.927	-0.1094
Menopausal_Endometroid	ADCK1	Median WTS(TPM) Expression	0.9996	0.1271	0.896	Mann-Whitney U	1.1379	0.1864
Menopausal_Endometroid	MANF	Median WTS(TPM) Expression	0.9996	0.1274	0.8949	Mann-Whitney U	1.0831	0.1151
Menopausal_Endometroid	PLEKHA2	Median WTS(TPM) Expression	0.9996	0.1275	0.8946	Mann-Whitney U	1.0873	0.1208
Menopausal_Endometroid	RBBP7	Median WTS(TPM) Expression	0.9996	0.1276	0.894	Mann-Whitney U	1.1458	0.1963
Menopausal_Endometroid	TM9SF4	Median WTS(TPM) Expression	0.9996	0.1277	0.8937	Mann-Whitney U	1.0811	0.1125
Menopausal_Endometroid	GFRA2	Median WTS(TPM) Expression	0.9996	0.1278	0.8934	Mann-Whitney U	1.0342	0.0486
Menopausal_Endometroid	NNT	Median WTS(TPM) Expression	0.9996	0.1279	0.8932	Mann-Whitney U	1.1015	0.1394
Menopausal_Endometroid	PBLD	Median WTS(TPM) Expression	0.9996	0.128	0.8929	Mann-Whitney U	1.0772	0.1073
Menopausal_Endometroid	BMP2	Median WTS(TPM) Expression	0.9996	0.128	0.8928	Mann-Whitney U	0.7938	-0.3331
Menopausal_Endometroid	PAMR1	Median WTS(TPM) Expression	0.9996	0.128	0.8928	Mann-Whitney U	1.1477	0.1988
Menopausal_Endometroid	PCDHA2	Median WTS(TPM) Expression	0.9996	0.128	0.8928	Mann-Whitney U	1.3978	0.4832
Menopausal_Endometroid	TCF24	Median WTS(TPM) Expression	0.9996	0.1281	0.8924	Mann-Whitney U	1.22	0.2869
Menopausal_Endometroid	SLC34A2	Median WTS(TPM) Expression	0.9996	0.1281	0.8923	Mann-Whitney U	1.2	0.263
Menopausal_Endometroid	LMAN2L	Median WTS(TPM) Expression	0.9996	0.1282	0.892	Mann-Whitney U	0.9858	-0.0206
Menopausal_Endometroid	EDEM2	Median WTS(TPM) Expression	0.9996	0.1283	0.8917	Mann-Whitney U	1.0444	0.0627
Menopausal_Endometroid	SLC26A4	Median WTS(TPM) Expression	0.9996	0.1284	0.8916	Mann-Whitney U	1.4922	0.5775
Menopausal_Endometroid	CCDC80	Median WTS(TPM) Expression	0.9996	0.1284	0.8916	Mann-Whitney U	1.1416	0.1911
Menopausal_Endometroid	XRCC5	Median WTS(TPM) Expression	0.9996	0.1284	0.8914	Mann-Whitney U	1.1278	0.1735
Menopausal_Endometroid	TNNT3	Median WTS(TPM) Expression	0.9996	0.1286	0.8909	Mann-Whitney U	0.7001	-0.5143
Menopausal_Endometroid	CLIC5	Median WTS(TPM) Expression	0.9996	0.1286	0.8908	Mann-Whitney U	1.0555	0.0779
Menopausal_Endometroid	NEK5	Median WTS(TPM) Expression	0.9996	0.1287	0.8905	Mann-Whitney U	1.1436	0.1935
Menopausal_Endometroid	SOCS2	Median WTS(TPM) Expression	0.9996	0.1287	0.8905	Mann-Whitney U	1.0833	0.1154
Menopausal_Endometroid	PLTP	Median WTS(TPM) Expression	0.9996	0.1287	0.8903	Mann-Whitney U	1.1131	0.1546
Menopausal_Endometroid	SATB1	Median WTS(TPM) Expression	0.9996	0.1288	0.8902	Mann-Whitney U	1.0991	0.1363
Menopausal_Endometroid	IL13RA2	Median WTS(TPM) Expression	0.9996	0.1289	0.8899	Mann-Whitney U	1.2502	0.3221
Menopausal_Endometroid	KCNMB2	Median WTS(TPM) Expression	0.9996	0.1289	0.8899	Mann-Whitney U	1.0877	0.1213
Menopausal_Endometroid	PLA2G12A	Median WTS(TPM) Expression	0.9996	0.129	0.8893	Mann-Whitney U	1.0822	0.114
Menopausal_Endometroid	HLA-C	Median WTS(TPM) Expression	0.9996	0.1291	0.889	Mann-Whitney U	1.1179	0.1608
Menopausal_Endometroid	HOMEZ	Median WTS(TPM) Expression	0.9996	0.1294	0.8879	Mann-Whitney U	1.0618	0.0865
Menopausal_Endometroid	SEC23IP	Median WTS(TPM) Expression	0.9996	0.1296	0.8875	Mann-Whitney U	1.1129	0.1543
Menopausal_Endometroid	STXBP2	Median WTS(TPM) Expression	0.9996	0.1296	0.8875	Mann-Whitney U	1.0756	0.1051
Menopausal_Endometroid	FANK1	Median WTS(TPM) Expression	0.9996	0.1296	0.8873	Mann-Whitney U	1.1475	0.1986
Menopausal_Endometroid	CLTB	Median WTS(TPM) Expression	0.9996	0.1297	0.887	Mann-Whitney U	1.0659	0.0921
Menopausal_Endometroid	SUCLG1	Median WTS(TPM) Expression	0.9996	0.1298	0.8868	Mann-Whitney U	1.0625	0.0874
Menopausal_Endometroid	PDCD6	Median WTS(TPM) Expression	0.9996	0.1299	0.8865	Mann-Whitney U	1.0592	0.083
Menopausal_Endometroid	RPL21	Median WTS(TPM) Expression	0.9996	0.1299	0.8864	Mann-Whitney U	1.0513	0.0721
Menopausal_Endometroid	PPP1R14A	Median WTS(TPM) Expression	0.9996	0.1299	0.8864	Mann-Whitney U	1.1932	0.2549
Menopausal_Endometroid	TEX101	Median WTS(TPM) Expression	0.9996	0.1301	0.8857	Mann-Whitney U	1.3845	0.4694
Menopausal_Endometroid	ABHD11	Median WTS(TPM) Expression	0.9996	0.1302	0.8853	Mann-Whitney U	1.1087	0.1488
Menopausal_Endometroid	CDK2AP1	Median WTS(TPM) Expression	0.9996	0.1302	0.8853	Mann-Whitney U	1.0882	0.1219
Menopausal_Endometroid	GLRX	Median WTS(TPM) Expression	0.9996	0.1304	0.8849	Mann-Whitney U	1.1317	0.1785
Menopausal_Endometroid	PRPH	Median WTS(TPM) Expression	0.9996	0.1304	0.8847	Mann-Whitney U	0.8204	-0.2856
Menopausal_Endometroid	CUTA	Median WTS(TPM) Expression	0.9996	0.1305	0.8843	Mann-Whitney U	1.1469	0.1977
Menopausal_Endometroid	RPS3	Median WTS(TPM) Expression	0.9996	0.1305	0.8843	Mann-Whitney U	1.1085	0.1486
Menopausal_Endometroid	CHPT1	Median WTS(TPM) Expression	0.9996	0.1306	0.884	Mann-Whitney U	1.1132	0.1548
Menopausal_Endometroid	SYCP3	Median WTS(TPM) Expression	0.9996	0.1307	0.8838	Mann-Whitney U	1.1289	0.1749
Menopausal_Endometroid	FSTL1	Median WTS(TPM) Expression	0.9996	0.1308	0.8835	Mann-Whitney U	1.0653	0.0913
Menopausal_Endometroid	HNF1B	Median WTS(TPM) Expression	0.9996	0.1309	0.8832	Mann-Whitney U	0.9953	-0.0068
Menopausal_Endometroid	BTF3	Median WTS(TPM) Expression	0.9996	0.1309	0.8831	Mann-Whitney U	1.0726	0.1011
Menopausal_Endometroid	SERINC2	Median WTS(TPM) Expression	0.9996	0.1309	0.8829	Mann-Whitney U	1.1356	0.1834
Menopausal_Endometroid	MRPS35	Median WTS(TPM) Expression	0.9996	0.131	0.8826	Mann-Whitney U	1.0907	0.1252
Menopausal_Endometroid	FTO	Median WTS(TPM) Expression	0.9996	0.1311	0.8825	Mann-Whitney U	1.0459	0.0648
Menopausal_Endometroid	COX7B	Median WTS(TPM) Expression	0.9996	0.1311	0.8823	Mann-Whitney U	1.0879	0.1216
Menopausal_Endometroid	RPL18	Median WTS(TPM) Expression	0.9996	0.1312	0.8821	Mann-Whitney U	1.0446	0.063
Menopausal_Endometroid	AZIN1	Median WTS(TPM) Expression	0.9996	0.1312	0.882	Mann-Whitney U	1.0998	0.1372
Menopausal_Endometroid	HERC4	Median WTS(TPM) Expression	0.9996	0.1312	0.882	Mann-Whitney U	1.0074	0.0106
Menopausal_Endometroid	POR	Median WTS(TPM) Expression	0.9996	0.1313	0.8817	Mann-Whitney U	1.0548	0.0769
Menopausal_Endometroid	OR5P2	Median WTS(TPM) Expression	0.9996	0.1314	0.8813	Mann-Whitney U	1.2028	0.2665
Menopausal_Endometroid	TXNDC9	Median WTS(TPM) Expression	0.9996	0.1314	0.8812	Mann-Whitney U	1.105	0.144
Menopausal_Endometroid	PRSS16	Median WTS(TPM) Expression	0.9996	0.1314	0.8812	Mann-Whitney U	0.8254	-0.2769
Menopausal_Endometroid	RETSAT	Median WTS(TPM) Expression	0.9996	0.1318	0.8802	Mann-Whitney U	1.12	0.1634
Menopausal_Endometroid	RPL5	Median WTS(TPM) Expression	0.9996	0.1318	0.8802	Mann-Whitney U	1.0672	0.0938
Menopausal_Endometroid	MAOB	Median WTS(TPM) Expression	0.9996	0.1318	0.88	Mann-Whitney U	1.2188	0.2855
Menopausal_Endometroid	TXNDC5	Median WTS(TPM) Expression	0.9996	0.1319	0.8797	Mann-Whitney U	1.0918	0.1267
Menopausal_Endometroid	ERP44	Median WTS(TPM) Expression	0.9996	0.1319	0.8797	Mann-Whitney U	1.1225	0.1667
Menopausal_Endometroid	PITPNC1	Median WTS(TPM) Expression	0.9996	0.132	0.8794	Mann-Whitney U	1.1171	0.1597
Menopausal_Endometroid	TBC1D3	Median WTS(TPM) Expression	0.9996	0.132	0.8793	Mann-Whitney U	1.0902	0.1247
Menopausal_Endometroid	EDN2	Median WTS(TPM) Expression	0.9996	0.1321	0.8791	Mann-Whitney U	1.196	0.2583
Menopausal_Endometroid	SLC19A3	Median WTS(TPM) Expression	0.9996	0.1321	0.8791	Mann-Whitney U	1.3722	0.4565
Menopausal_Endometroid	GRM3	Median WTS(TPM) Expression	0.9996	0.1321	0.8791	Mann-Whitney U	1.1294	0.1756
Menopausal_Endometroid	NINJ1	Median WTS(TPM) Expression	0.9996	0.1321	0.879	Mann-Whitney U	1.1256	0.1707
Menopausal_Endometroid	STK39	Median WTS(TPM) Expression	0.9996	0.1322	0.8788	Mann-Whitney U	1.1412	0.1906
Menopausal_Endometroid	TULP1	Median WTS(TPM) Expression	0.9996	0.1322	0.8788	Mann-Whitney U	1.0234	0.0333
Menopausal_Endometroid	RBFOX2	Median WTS(TPM) Expression	0.9996	0.1323	0.8785	Mann-Whitney U	1.0617	0.0864
Menopausal_Endometroid	ZDHHC13	Median WTS(TPM) Expression	0.9996	0.1323	0.8785	Mann-Whitney U	1.1022	0.1403
Menopausal_Endometroid	PZP	Median WTS(TPM) Expression	0.9996	0.1323	0.8784	Mann-Whitney U	1.1341	0.1815
Menopausal_Endometroid	LMBR1	Median WTS(TPM) Expression	0.9996	0.1324	0.8782	Mann-Whitney U	1.137	0.1852
Menopausal_Endometroid	DHTKD1	Median WTS(TPM) Expression	0.9996	0.1324	0.8781	Mann-Whitney U	1.0531	0.0747
Menopausal_Endometroid	VWA1	Median WTS(TPM) Expression	0.9996	0.1325	0.8779	Mann-Whitney U	1.1611	0.2155
Menopausal_Endometroid	SHB	Median WTS(TPM) Expression	0.9996	0.1325	0.8778	Mann-Whitney U	1.1498	0.2013
Menopausal_Endometroid	BCAP31	Median WTS(TPM) Expression	0.9996	0.1325	0.8778	Mann-Whitney U	1.0681	0.0951
Menopausal_Endometroid	PRAMEF17	Median WTS(TPM) Expression	0.9996	0.1325	0.8777	Mann-Whitney U	1.2333	0.3026
Menopausal_Endometroid	MYO1D	Median WTS(TPM) Expression	0.9996	0.1326	0.8773	Mann-Whitney U	1.0857	0.1187
Menopausal_Endometroid	AMACR	Median WTS(TPM) Expression	0.9996	0.1327	0.8772	Mann-Whitney U	1.027	0.0384
Menopausal_Endometroid	ETV2	Median WTS(TPM) Expression	0.9996	0.1327	0.8771	Mann-Whitney U	1.1888	0.2495
Menopausal_Endometroid	ATP6AP2	Median WTS(TPM) Expression	0.9996	0.1327	0.877	Mann-Whitney U	1.0665	0.0928
Menopausal_Endometroid	EIF3A	Median WTS(TPM) Expression	0.9996	0.133	0.8763	Mann-Whitney U	1.0872	0.1206
Menopausal_Endometroid	CDH10	Median WTS(TPM) Expression	0.9996	0.133	0.8761	Mann-Whitney U	1.3724	0.4567
Menopausal_Endometroid	IRAK4	Median WTS(TPM) Expression	0.9996	0.133	0.8761	Mann-Whitney U	1.1336	0.1809
Menopausal_Endometroid	TMPRSS2	Median WTS(TPM) Expression	0.9996	0.1331	0.876	Mann-Whitney U	1.1393	0.1882
Menopausal_Endometroid	BMS1	Median WTS(TPM) Expression	0.9996	0.1332	0.8755	Mann-Whitney U	1.0557	0.0783
Menopausal_Endometroid	MMP15	Median WTS(TPM) Expression	0.9996	0.1333	0.8752	Mann-Whitney U	1.1894	0.2502
Menopausal_Endometroid	ATP6V1A	Median WTS(TPM) Expression	0.9996	0.1334	0.8747	Mann-Whitney U	1.0631	0.0883
Menopausal_Endometroid	HPCAL4	Median WTS(TPM) Expression	0.9996	0.1334	0.8747	Mann-Whitney U	0.885	-0.1762
Menopausal_Endometroid	CYP4X1	Median WTS(TPM) Expression	0.9996	0.1336	0.8741	Mann-Whitney U	1.1538	0.2064
Menopausal_Endometroid	PECAM1	Median WTS(TPM) Expression	0.9996	0.1337	0.874	Mann-Whitney U	1.1578	0.2114
Menopausal_Endometroid	PIP4K2A	Median WTS(TPM) Expression	0.9996	0.1337	0.874	Mann-Whitney U	1.0359	0.0509
Menopausal_Endometroid	AADACL2	Median WTS(TPM) Expression	0.9996	0.1337	0.8738	Mann-Whitney U	1.3054	0.3845
Menopausal_Endometroid	FBXO27	Median WTS(TPM) Expression	0.9996	0.1339	0.8731	Mann-Whitney U	1.1273	0.1729
Menopausal_Endometroid	SUOX	Median WTS(TPM) Expression	0.9996	0.1339	0.8731	Mann-Whitney U	1.0275	0.0391
Menopausal_Endometroid	HMHB1	Median WTS(TPM) Expression	0.9996	0.1341	0.8725	Mann-Whitney U	null	4.2342
Menopausal_Endometroid	PDZD11	Median WTS(TPM) Expression	0.9996	0.1341	0.8725	Mann-Whitney U	1.044	0.0622
Menopausal_Endometroid	PTEN	Median WTS(TPM) Expression	0.9996	0.1342	0.8722	Mann-Whitney U	1.1295	0.1757
Menopausal_Endometroid	WIPI2	Median WTS(TPM) Expression	0.9996	0.1343	0.872	Mann-Whitney U	1.0499	0.0703
Menopausal_Endometroid	WNT5B	Median WTS(TPM) Expression	0.9996	0.1345	0.8714	Mann-Whitney U	1.2831	0.3596
Menopausal_Endometroid	HSPB1	Median WTS(TPM) Expression	0.9996	0.1345	0.8714	Mann-Whitney U	1.1547	0.2075
Menopausal_Endometroid	MUSK	Median WTS(TPM) Expression	0.9996	0.1346	0.871	Mann-Whitney U	1.2051	0.2691
Menopausal_Endometroid	KRT18	Median WTS(TPM) Expression	0.9996	0.1346	0.871	Mann-Whitney U	1.1146	0.1565
Menopausal_Endometroid	LTBR	Median WTS(TPM) Expression	0.9996	0.1346	0.871	Mann-Whitney U	1.058	0.0814
Menopausal_Endometroid	UGT1A10	Median WTS(TPM) Expression	0.9996	0.1346	0.8709	Mann-Whitney U	1.1959	0.2582
Menopausal_Endometroid	SUPT5H	Median WTS(TPM) Expression	0.9996	0.135	0.8696	Mann-Whitney U	1.0562	0.0789
Menopausal_Endometroid	CYP2A13	Median WTS(TPM) Expression	0.9996	0.135	0.8696	Mann-Whitney U	1.3594	0.4429
Menopausal_Endometroid	ZNF513	Median WTS(TPM) Expression	0.9996	0.1351	0.8693	Mann-Whitney U	1.0385	0.0545
Menopausal_Endometroid	SERINC5	Median WTS(TPM) Expression	0.9996	0.1351	0.8693	Mann-Whitney U	1.0782	0.1086
Menopausal_Endometroid	SPATA18	Median WTS(TPM) Expression	0.9996	0.1352	0.869	Mann-Whitney U	1.1634	0.2183
Menopausal_Endometroid	ASPN	Median WTS(TPM) Expression	0.9996	0.1352	0.8689	Mann-Whitney U	1.1781	0.2364
Menopausal_Endometroid	ITGB6	Median WTS(TPM) Expression	0.9996	0.1354	0.8683	Mann-Whitney U	1.1135	0.1551
Menopausal_Endometroid	C14orf39	Median WTS(TPM) Expression	0.9996	0.1355	0.868	Mann-Whitney U	1.3853	0.4702
Menopausal_Endometroid	PRAME	Median WTS(TPM) Expression	0.9996	0.1355	0.868	Mann-Whitney U	1.1028	0.1411
Menopausal_Endometroid	CCL11	Median WTS(TPM) Expression	0.9996	0.1355	0.868	Mann-Whitney U	0.8014	-0.3194
Menopausal_Endometroid	RGS11	Median WTS(TPM) Expression	0.9996	0.1356	0.8678	Mann-Whitney U	0.9009	-0.1505
Menopausal_Endometroid	ELAVL1	Median WTS(TPM) Expression	0.9996	0.1358	0.8671	Mann-Whitney U	1.0624	0.0873
Menopausal_Endometroid	ANO7	Median WTS(TPM) Expression	0.9996	0.1359	0.8666	Mann-Whitney U	1.2323	0.3014
Menopausal_Endometroid	KRTAP22-2	Median WTS(TPM) Expression	0.9996	0.1359	0.8666	Mann-Whitney U	null	4.2342
Menopausal_Endometroid	ARHGAP28	Median WTS(TPM) Expression	0.9996	0.1361	0.8663	Mann-Whitney U	1.1119	0.153
Menopausal_Endometroid	SFRP4	Median WTS(TPM) Expression	0.9996	0.1361	0.866	Mann-Whitney U	1.2347	0.3042
Menopausal_Endometroid	STAP2	Median WTS(TPM) Expression	0.9996	0.1362	0.8659	Mann-Whitney U	1.0787	0.1093
Menopausal_Endometroid	ZNF705D	Median WTS(TPM) Expression	0.9996	0.1363	0.8655	Mann-Whitney U	1.5848	0.6643
Menopausal_Endometroid	NDUFB2	Median WTS(TPM) Expression	0.9996	0.1364	0.8653	Mann-Whitney U	1.078	0.1084
Menopausal_Endometroid	WARS2	Median WTS(TPM) Expression	0.9996	0.1364	0.8651	Mann-Whitney U	1.0961	0.1323
Menopausal_Endometroid	ARFIP2	Median WTS(TPM) Expression	0.9996	0.1366	0.8646	Mann-Whitney U	1.0713	0.0994
Menopausal_Endometroid	NAPEPLD	Median WTS(TPM) Expression	0.9996	0.1367	0.8644	Mann-Whitney U	1.0905	0.125
Menopausal_Endometroid	PRSS22	Median WTS(TPM) Expression	0.9996	0.1367	0.8642	Mann-Whitney U	1.0652	0.0911
Menopausal_Endometroid	HECTD1	Median WTS(TPM) Expression	0.9996	0.1367	0.8642	Mann-Whitney U	1.0537	0.0755
Menopausal_Endometroid	ATP1B3	Median WTS(TPM) Expression	0.9996	0.1369	0.8636	Mann-Whitney U	1.1007	0.1385
Menopausal_Endometroid	TRIM5	Median WTS(TPM) Expression	0.9996	0.1369	0.8635	Mann-Whitney U	1.1132	0.1547
Menopausal_Endometroid	PKIG	Median WTS(TPM) Expression	0.9996	0.137	0.8632	Mann-Whitney U	1.1203	0.1639
Menopausal_Endometroid	GABRP	Median WTS(TPM) Expression	0.9996	0.1372	0.8626	Mann-Whitney U	1.1925	0.254
Menopausal_Endometroid	MB	Median WTS(TPM) Expression	0.9996	0.1372	0.8625	Mann-Whitney U	1.2648	0.3389
Menopausal_Endometroid	HIP1	Median WTS(TPM) Expression	0.9996	0.1376	0.8612	Mann-Whitney U	1.0915	0.1263
Menopausal_Endometroid	C4A	Median WTS(TPM) Expression	0.9996	0.1377	0.8611	Mann-Whitney U	1.135	0.1827
Menopausal_Endometroid	C1orf50	Median WTS(TPM) Expression	0.9996	0.1379	0.8605	Mann-Whitney U	1.0344	0.0488
Menopausal_Endometroid	CFI	Median WTS(TPM) Expression	0.9996	0.1379	0.8603	Mann-Whitney U	1.1305	0.177
Menopausal_Endometroid	DEXI	Median WTS(TPM) Expression	0.9996	0.138	0.86	Mann-Whitney U	1.0973	0.134
Menopausal_Endometroid	MAGT1	Median WTS(TPM) Expression	0.9996	0.138	0.86	Mann-Whitney U	1.0741	0.1032
Menopausal_Endometroid	RNASE4	Median WTS(TPM) Expression	0.9996	0.1381	0.8599	Mann-Whitney U	1.1494	0.2009
Menopausal_Endometroid	DLGAP4	Median WTS(TPM) Expression	0.9996	0.1381	0.8599	Mann-Whitney U	1.0873	0.1208
Menopausal_Endometroid	BDKRB1	Median WTS(TPM) Expression	0.9996	0.1381	0.8598	Mann-Whitney U	0.836	-0.2585
Menopausal_Endometroid	ABHD4	Median WTS(TPM) Expression	0.9996	0.1382	0.8596	Mann-Whitney U	1.0888	0.1228
Menopausal_Endometroid	COX7C	Median WTS(TPM) Expression	0.9996	0.1382	0.8594	Mann-Whitney U	1.071	0.099
Menopausal_Endometroid	HLA-DQB2	Median WTS(TPM) Expression	0.9996	0.1384	0.8588	Mann-Whitney U	1.1854	0.2453
Menopausal_Endometroid	BHLHA9	Median WTS(TPM) Expression	0.9996	0.1385	0.8586	Mann-Whitney U	1.3464	0.4292
Menopausal_Endometroid	CADM4	Median WTS(TPM) Expression	0.9996	0.1385	0.8585	Mann-Whitney U	1.037	0.0524
Menopausal_Endometroid	CATSPER2	Median WTS(TPM) Expression	0.9996	0.1386	0.8582	Mann-Whitney U	1.1561	0.2092
Menopausal_Endometroid	UGP2	Median WTS(TPM) Expression	0.9996	0.1386	0.8582	Mann-Whitney U	1.0289	0.0412
Menopausal_Endometroid	MYO1H	Median WTS(TPM) Expression	0.9996	0.1386	0.8581	Mann-Whitney U	1.1212	0.1651
Menopausal_Endometroid	MPPE1	Median WTS(TPM) Expression	0.9996	0.1386	0.8581	Mann-Whitney U	1.075	0.1044
Menopausal_Endometroid	COX6B1	Median WTS(TPM) Expression	0.9996	0.1387	0.8579	Mann-Whitney U	1.0351	0.0497
Menopausal_Endometroid	F13A1	Median WTS(TPM) Expression	0.9996	0.1387	0.8579	Mann-Whitney U	0.9901	-0.0143
Menopausal_Endometroid	TNFRSF17	Median WTS(TPM) Expression	0.9996	0.1389	0.8574	Mann-Whitney U	0.8328	-0.2639
Menopausal_Endometroid	VLDLR	Median WTS(TPM) Expression	0.9996	0.139	0.857	Mann-Whitney U	1.0239	0.034
Menopausal_Endometroid	STH	Median WTS(TPM) Expression	0.9996	0.1392	0.8565	Mann-Whitney U	1.3842	0.4691
Menopausal_Endometroid	DSP	Median WTS(TPM) Expression	0.9996	0.1393	0.8562	Mann-Whitney U	1.0817	0.1133
Menopausal_Endometroid	F2RL3	Median WTS(TPM) Expression	0.9996	0.1394	0.8559	Mann-Whitney U	1.1778	0.2361
Menopausal_Endometroid	STT3A	Median WTS(TPM) Expression	0.9996	0.1394	0.8559	Mann-Whitney U	1.1088	0.149
Menopausal_Endometroid	KIF1C	Median WTS(TPM) Expression	0.9996	0.1395	0.8556	Mann-Whitney U	1.0798	0.1107
Menopausal_Endometroid	PSMC5	Median WTS(TPM) Expression	0.9996	0.1396	0.8553	Mann-Whitney U	1.0639	0.0894
Menopausal_Endometroid	KIAA1755	Median WTS(TPM) Expression	0.9996	0.1397	0.855	Mann-Whitney U	1.1859	0.246
Menopausal_Endometroid	IQCF2	Median WTS(TPM) Expression	0.9996	0.1397	0.855	Mann-Whitney U	1.8723	0.9048
Menopausal_Endometroid	BACE1	Median WTS(TPM) Expression	0.9996	0.1397	0.8548	Mann-Whitney U	1.1358	0.1837
Menopausal_Endometroid	CCZ1B	Median WTS(TPM) Expression	0.9996	0.1397	0.8548	Mann-Whitney U	1.0817	0.1133
Menopausal_Endometroid	ZNF512	Median WTS(TPM) Expression	0.9996	0.1398	0.8545	Mann-Whitney U	1.0752	0.1047
Menopausal_Endometroid	GUK1	Median WTS(TPM) Expression	0.9996	0.1399	0.8542	Mann-Whitney U	1.0958	0.132
Menopausal_Endometroid	DGKB	Median WTS(TPM) Expression	0.9996	0.1399	0.8541	Mann-Whitney U	1.2637	0.3376
Menopausal_Endometroid	NME5	Median WTS(TPM) Expression	0.9996	0.14	0.8538	Mann-Whitney U	1.1739	0.2313
Menopausal_Endometroid	CRABP2	Median WTS(TPM) Expression	0.9996	0.1401	0.8536	Mann-Whitney U	1.0882	0.1219
Menopausal_Endometroid	CLDN3	Median WTS(TPM) Expression	0.9996	0.1403	0.853	Mann-Whitney U	1.1038	0.1425
Menopausal_Endometroid	PFKFB1	Median WTS(TPM) Expression	0.9996	0.1403	0.8529	Mann-Whitney U	1.1233	0.1677
Menopausal_Endometroid	MAMDC2	Median WTS(TPM) Expression	0.9996	0.1403	0.8529	Mann-Whitney U	1.1033	0.1419
Menopausal_Endometroid	SLITRK3	Median WTS(TPM) Expression	0.9996	0.1404	0.8527	Mann-Whitney U	1.2254	0.2932
Menopausal_Endometroid	CXCL1	Median WTS(TPM) Expression	0.9996	0.1404	0.8526	Mann-Whitney U	1.3378	0.4199
Menopausal_Endometroid	NUCB2	Median WTS(TPM) Expression	0.9996	0.1408	0.8515	Mann-Whitney U	1.1891	0.2499
Menopausal_Endometroid	SPRR2G	Median WTS(TPM) Expression	0.9996	0.1408	0.8515	Mann-Whitney U	0.7834	-0.3522
Menopausal_Endometroid	ITLN2	Median WTS(TPM) Expression	0.9996	0.1409	0.851	Mann-Whitney U	1.4277	0.5137
Menopausal_Endometroid	CCDC27	Median WTS(TPM) Expression	0.9996	0.141	0.8507	Mann-Whitney U	1.2118	0.2772
Menopausal_Endometroid	FLOT2	Median WTS(TPM) Expression	0.9996	0.1411	0.8503	Mann-Whitney U	1.0733	0.102
Menopausal_Endometroid	ABCB1	Median WTS(TPM) Expression	0.9996	0.1413	0.8499	Mann-Whitney U	1.1443	0.1944
Menopausal_Endometroid	MIDN	Median WTS(TPM) Expression	0.9996	0.1413	0.8497	Mann-Whitney U	1.0505	0.0711
Menopausal_Endometroid	ZNF396	Median WTS(TPM) Expression	0.9996	0.1414	0.8496	Mann-Whitney U	1.0793	0.1101
Menopausal_Endometroid	ZDHHC16	Median WTS(TPM) Expression	0.9996	0.1414	0.8494	Mann-Whitney U	1.0983	0.1352
Menopausal_Endometroid	ID4	Median WTS(TPM) Expression	0.9996	0.1414	0.8494	Mann-Whitney U	0.9183	-0.123
Menopausal_Endometroid	SMPDL3A	Median WTS(TPM) Expression	0.9996	0.1418	0.8483	Mann-Whitney U	1.1686	0.2248
Menopausal_Endometroid	PABPC5	Median WTS(TPM) Expression	0.9996	0.1422	0.8472	Mann-Whitney U	1.2694	0.3442
Menopausal_Endometroid	LRIG3	Median WTS(TPM) Expression	0.9996	0.1422	0.8472	Mann-Whitney U	1.0172	0.0246
Menopausal_Endometroid	SSR3	Median WTS(TPM) Expression	0.9996	0.1422	0.8471	Mann-Whitney U	1.0977	0.1345
Menopausal_Endometroid	BLCAP	Median WTS(TPM) Expression	0.9996	0.1423	0.8468	Mann-Whitney U	1.0916	0.1264
Menopausal_Endometroid	CKMT1A	Median WTS(TPM) Expression	0.9996	0.1424	0.8466	Mann-Whitney U	1.1454	0.1959
Menopausal_Endometroid	DMRT1	Median WTS(TPM) Expression	0.9996	0.1426	0.8458	Mann-Whitney U	1.3443	0.4269
Menopausal_Endometroid	ATF3	Median WTS(TPM) Expression	0.9996	0.1427	0.8456	Mann-Whitney U	1.1234	0.1678
Menopausal_Endometroid	FBXW4	Median WTS(TPM) Expression	0.9996	0.1427	0.8454	Mann-Whitney U	1.0809	0.1123
Menopausal_Endometroid	RNF169	Median WTS(TPM) Expression	0.9996	0.1428	0.8453	Mann-Whitney U	1.1015	0.1394
Menopausal_Endometroid	ROBO3	Median WTS(TPM) Expression	0.9996	0.1429	0.845	Mann-Whitney U	0.9431	-0.0845
Menopausal_Endometroid	MFN1	Median WTS(TPM) Expression	0.9996	0.143	0.8447	Mann-Whitney U	1.089	0.123
Menopausal_Endometroid	HAL	Median WTS(TPM) Expression	0.9996	0.1431	0.8442	Mann-Whitney U	1.1523	0.2045
Menopausal_Endometroid	MICU1	Median WTS(TPM) Expression	0.9996	0.1431	0.8442	Mann-Whitney U	1.1045	0.1434
Menopausal_Endometroid	UGT2B15	Median WTS(TPM) Expression	0.9996	0.1432	0.8441	Mann-Whitney U	2.1293	1.0904
Menopausal_Endometroid	ILK	Median WTS(TPM) Expression	0.9996	0.1433	0.8438	Mann-Whitney U	1.0412	0.0582
Menopausal_Endometroid	LIMK2	Median WTS(TPM) Expression	0.9996	0.1433	0.8438	Mann-Whitney U	1.0505	0.0711
Menopausal_Endometroid	GLUD2	Median WTS(TPM) Expression	0.9996	0.1435	0.8432	Mann-Whitney U	1.1222	0.1663
Menopausal_Endometroid	ETHE1	Median WTS(TPM) Expression	0.9996	0.1438	0.8422	Mann-Whitney U	1.123	0.1673
Menopausal_Endometroid	GAL	Median WTS(TPM) Expression	0.9996	0.1438	0.8422	Mann-Whitney U	0.856	-0.2242
Menopausal_Endometroid	ABCB7	Median WTS(TPM) Expression	0.9996	0.1439	0.8419	Mann-Whitney U	1.062	0.0868
Menopausal_Endometroid	GGT6	Median WTS(TPM) Expression	0.9996	0.144	0.8417	Mann-Whitney U	1.1183	0.1613
Menopausal_Endometroid	FAXC	Median WTS(TPM) Expression	0.9996	0.144	0.8417	Mann-Whitney U	1.1246	0.1694
Menopausal_Endometroid	TYSND1	Median WTS(TPM) Expression	0.9996	0.144	0.8417	Mann-Whitney U	1.0667	0.0931
Menopausal_Endometroid	AQP12A	Median WTS(TPM) Expression	0.9996	0.1441	0.8413	Mann-Whitney U	1.1433	0.1932
Menopausal_Endometroid	SLCO1B3	Median WTS(TPM) Expression	0.9996	0.1442	0.8409	Mann-Whitney U	0.9883	-0.0169
Menopausal_Endometroid	PTTG1IP	Median WTS(TPM) Expression	0.9996	0.1443	0.8408	Mann-Whitney U	1.1131	0.1546
Menopausal_Endometroid	NFKBID	Median WTS(TPM) Expression	0.9996	0.1447	0.8397	Mann-Whitney U	0.9557	-0.0654
Menopausal_Endometroid	SLC35F5	Median WTS(TPM) Expression	0.9996	0.1447	0.8397	Mann-Whitney U	1.0716	0.0998
Menopausal_Endometroid	GFRA3	Median WTS(TPM) Expression	0.9996	0.1447	0.8395	Mann-Whitney U	1.1977	0.2603
Menopausal_Endometroid	HAUS4	Median WTS(TPM) Expression	0.9996	0.1447	0.8395	Mann-Whitney U	1.0238	0.034
Menopausal_Endometroid	CLPTM1L	Median WTS(TPM) Expression	0.9996	0.1448	0.8392	Mann-Whitney U	1.0685	0.0956
Menopausal_Endometroid	MTX2	Median WTS(TPM) Expression	0.9996	0.145	0.8388	Mann-Whitney U	1.0994	0.1367
Menopausal_Endometroid	CRIP2	Median WTS(TPM) Expression	0.9996	0.145	0.8386	Mann-Whitney U	1.0838	0.1161
Menopausal_Endometroid	WNT8A	Median WTS(TPM) Expression	0.9996	0.145	0.8386	Mann-Whitney U	1.2329	0.3021
Menopausal_Endometroid	NKX2-6	Median WTS(TPM) Expression	0.9996	0.145	0.8386	Mann-Whitney U	1.0906	0.1251
Menopausal_Endometroid	MDGA2	Median WTS(TPM) Expression	0.9996	0.145	0.8386	Mann-Whitney U	1.2914	0.3689
Menopausal_Endometroid	A4GALT	Median WTS(TPM) Expression	0.9996	0.1451	0.8385	Mann-Whitney U	1.1934	0.2551
Menopausal_Endometroid	DACH1	Median WTS(TPM) Expression	0.9996	0.1452	0.838	Mann-Whitney U	1.2613	0.3349
Menopausal_Endometroid	COL4A1	Median WTS(TPM) Expression	0.9996	0.1454	0.8373	Mann-Whitney U	1.0459	0.0647
Menopausal_Endometroid	NFE2L1	Median WTS(TPM) Expression	0.9996	0.1454	0.8373	Mann-Whitney U	1.0887	0.1226
Menopausal_Endometroid	MSRB2	Median WTS(TPM) Expression	0.9996	0.1455	0.837	Mann-Whitney U	1.1349	0.1826
Menopausal_Endometroid	TMED7	Median WTS(TPM) Expression	0.9996	0.1456	0.8368	Mann-Whitney U	1.0713	0.0994
Menopausal_Endometroid	ZNF300	Median WTS(TPM) Expression	0.9996	0.1457	0.8366	Mann-Whitney U	1.1633	0.2182
Menopausal_Endometroid	SVIL	Median WTS(TPM) Expression	0.9996	0.1457	0.8366	Mann-Whitney U	1.0198	0.0283
Menopausal_Endometroid	OR13F1	Median WTS(TPM) Expression	0.9996	0.1457	0.8364	Mann-Whitney U	1.1683	0.2244
Menopausal_Endometroid	PEMT	Median WTS(TPM) Expression	0.9996	0.1457	0.8364	Mann-Whitney U	1.072	0.1003
Menopausal_Endometroid	SLC38A4	Median WTS(TPM) Expression	0.9996	0.1459	0.836	Mann-Whitney U	1.2457	0.317
Menopausal_Endometroid	ELOVL3	Median WTS(TPM) Expression	0.9996	0.146	0.8357	Mann-Whitney U	1.1986	0.2614
Menopausal_Endometroid	TBC1D16	Median WTS(TPM) Expression	0.9996	0.1461	0.8354	Mann-Whitney U	1.0516	0.0726
Menopausal_Endometroid	NACA	Median WTS(TPM) Expression	0.9996	0.1461	0.8354	Mann-Whitney U	1.0936	0.1291
Menopausal_Endometroid	CACNG1	Median WTS(TPM) Expression	0.9996	0.1461	0.8352	Mann-Whitney U	1.2779	0.3538
Menopausal_Endometroid	EIF4B	Median WTS(TPM) Expression	0.9996	0.1462	0.8349	Mann-Whitney U	1.0766	0.1064
Menopausal_Endometroid	LINGO1	Median WTS(TPM) Expression	0.9996	0.1462	0.8349	Mann-Whitney U	1.19	0.251
Menopausal_Endometroid	REPS1	Median WTS(TPM) Expression	0.9996	0.1463	0.8348	Mann-Whitney U	1.0412	0.0582
Menopausal_Endometroid	TRAPPC1	Median WTS(TPM) Expression	0.9996	0.1465	0.8342	Mann-Whitney U	1.0224	0.032
Menopausal_Endometroid	TIMP2	Median WTS(TPM) Expression	0.9996	0.1465	0.8341	Mann-Whitney U	1.0976	0.1344
Menopausal_Endometroid	NRBP1	Median WTS(TPM) Expression	0.9996	0.1466	0.8339	Mann-Whitney U	1.0739	0.1028
Menopausal_Endometroid	RAB23	Median WTS(TPM) Expression	0.9996	0.1467	0.8336	Mann-Whitney U	1.1325	0.1795
Menopausal_Endometroid	MECOM	Median WTS(TPM) Expression	0.9996	0.1467	0.8335	Mann-Whitney U	1.1469	0.1977
Menopausal_Endometroid	HBP1	Median WTS(TPM) Expression	0.9996	0.1471	0.8324	Mann-Whitney U	1.0999	0.1374
Menopausal_Endometroid	AP3M1	Median WTS(TPM) Expression	0.9996	0.1471	0.8323	Mann-Whitney U	1.122	0.166
Menopausal_Endometroid	SLPI	Median WTS(TPM) Expression	0.9996	0.1472	0.8321	Mann-Whitney U	1.132	0.1788
Menopausal_Endometroid	EVL	Median WTS(TPM) Expression	0.9996	0.1473	0.8318	Mann-Whitney U	1.0516	0.0725
Menopausal_Endometroid	NHLRC3	Median WTS(TPM) Expression	0.9996	0.1473	0.8317	Mann-Whitney U	1.0871	0.1204
Menopausal_Endometroid	NME2	Median WTS(TPM) Expression	0.9996	0.1475	0.8312	Mann-Whitney U	1.0864	0.1195
Menopausal_Endometroid	CYP1B1	Median WTS(TPM) Expression	0.9996	0.1475	0.8311	Mann-Whitney U	1.0158	0.0226
Menopausal_Endometroid	ROMO1	Median WTS(TPM) Expression	0.9996	0.1476	0.831	Mann-Whitney U	1.0624	0.0873
Menopausal_Endometroid	TMSB10	Median WTS(TPM) Expression	0.9996	0.1477	0.8305	Mann-Whitney U	1.0965	0.1329
Menopausal_Endometroid	CDK7	Median WTS(TPM) Expression	0.9996	0.1479	0.8301	Mann-Whitney U	1.1822	0.2415
Menopausal_Endometroid	DYNLT1	Median WTS(TPM) Expression	0.9996	0.1479	0.8301	Mann-Whitney U	1.0709	0.0989
Menopausal_Endometroid	KRTAP10-9	Median WTS(TPM) Expression	0.9996	0.1479	0.83	Mann-Whitney U	1.2049	0.2689
Menopausal_Endometroid	C16orf54	Median WTS(TPM) Expression	0.9996	0.148	0.8296	Mann-Whitney U	0.9253	-0.112
Menopausal_Endometroid	OR6P1	Median WTS(TPM) Expression	0.9996	0.1481	0.8294	Mann-Whitney U	0.9762	-0.0348
Menopausal_Endometroid	TM9SF2	Median WTS(TPM) Expression	0.9996	0.1483	0.8289	Mann-Whitney U	1.0861	0.1191
Menopausal_Endometroid	IFNA10	Median WTS(TPM) Expression	0.9996	0.1485	0.8284	Mann-Whitney U	1.0942	0.1299
Menopausal_Endometroid	TMEM132C	Median WTS(TPM) Expression	0.9996	0.1486	0.828	Mann-Whitney U	1.3478	0.4306
Menopausal_Endometroid	TMED4	Median WTS(TPM) Expression	0.9996	0.1487	0.8276	Mann-Whitney U	1.0888	0.1227
Menopausal_Endometroid	RAB3GAP2	Median WTS(TPM) Expression	0.9996	0.1488	0.8274	Mann-Whitney U	1.0673	0.0939
Menopausal_Endometroid	RB1	Median WTS(TPM) Expression	0.9996	0.1489	0.8271	Mann-Whitney U	1.125	0.17
Menopausal_Endometroid	PBXIP1	Median WTS(TPM) Expression	0.9996	0.1489	0.827	Mann-Whitney U	1.0774	0.1075
Menopausal_Endometroid	SORT1	Median WTS(TPM) Expression	0.9996	0.149	0.8268	Mann-Whitney U	1.1045	0.1434
Menopausal_Endometroid	AMPD1	Median WTS(TPM) Expression	0.9996	0.149	0.8268	Mann-Whitney U	1.0898	0.124
Menopausal_Endometroid	AGAP9	Median WTS(TPM) Expression	0.9996	0.149	0.8268	Mann-Whitney U	1.128	0.1737
Menopausal_Endometroid	OR1F1	Median WTS(TPM) Expression	0.9996	0.1491	0.8264	Mann-Whitney U	1.3404	0.4227
Menopausal_Endometroid	MRPL12	Median WTS(TPM) Expression	0.9996	0.1492	0.8262	Mann-Whitney U	1.0172	0.0246
Menopausal_Endometroid	CYP4F11	Median WTS(TPM) Expression	0.9996	0.1494	0.8257	Mann-Whitney U	0.7669	-0.3829
Menopausal_Endometroid	EPDR1	Median WTS(TPM) Expression	0.9996	0.1494	0.8257	Mann-Whitney U	1.2853	0.3621
Menopausal_Endometroid	LAPTM4A	Median WTS(TPM) Expression	0.9996	0.1494	0.8257	Mann-Whitney U	1.139	0.1878
Menopausal_Endometroid	DNMT3A	Median WTS(TPM) Expression	0.9996	0.1496	0.8251	Mann-Whitney U	1.0036	0.0051
Menopausal_Endometroid	BPIFB4	Median WTS(TPM) Expression	0.9996	0.1496	0.8249	Mann-Whitney U	1.1233	0.1678
Menopausal_Endometroid	RAB34	Median WTS(TPM) Expression	0.9996	0.1497	0.8249	Mann-Whitney U	1.0936	0.1291
Menopausal_Endometroid	TMEM50B	Median WTS(TPM) Expression	0.9996	0.1498	0.8245	Mann-Whitney U	1.1091	0.1494
Menopausal_Endometroid	JTB	Median WTS(TPM) Expression	0.9996	0.1499	0.8242	Mann-Whitney U	1.1323	0.1793
Menopausal_Endometroid	LZTS2	Median WTS(TPM) Expression	0.9996	0.1499	0.8242	Mann-Whitney U	1.0594	0.0832
Menopausal_Endometroid	PSME3	Median WTS(TPM) Expression	0.9996	0.15	0.824	Mann-Whitney U	1.0578	0.0811
Menopausal_Endometroid	CCDC3	Median WTS(TPM) Expression	0.9996	0.15	0.824	Mann-Whitney U	1.1001	0.1376
Menopausal_Endometroid	OR5D13	Median WTS(TPM) Expression	0.9996	0.15	0.824	Mann-Whitney U	1.3491	0.432
Menopausal_Endometroid	NONO	Median WTS(TPM) Expression	0.9996	0.15	0.8239	Mann-Whitney U	1.0639	0.0893
Menopausal_Endometroid	ANKRD10	Median WTS(TPM) Expression	0.9996	0.1502	0.8233	Mann-Whitney U	1.134	0.1814
Menopausal_Endometroid	CHMP7	Median WTS(TPM) Expression	0.9996	0.1503	0.8232	Mann-Whitney U	1.0138	0.0197
Menopausal_Endometroid	SLAMF8	Median WTS(TPM) Expression	0.9996	0.1503	0.823	Mann-Whitney U	0.8655	-0.2085
Menopausal_Endometroid	RPL34	Median WTS(TPM) Expression	0.9996	0.1504	0.8227	Mann-Whitney U	1.0572	0.0803
Menopausal_Endometroid	IL20RA	Median WTS(TPM) Expression	0.9996	0.1505	0.8226	Mann-Whitney U	1.118	0.1609
Menopausal_Endometroid	RIMKLB	Median WTS(TPM) Expression	0.9996	0.1505	0.8224	Mann-Whitney U	1.1426	0.1923
Menopausal_Endometroid	TRIM43	Median WTS(TPM) Expression	0.9996	0.1506	0.8221	Mann-Whitney U	1.292	0.3696
Menopausal_Endometroid	PPM1A	Median WTS(TPM) Expression	0.9996	0.1508	0.8216	Mann-Whitney U	1.1239	0.1685
Menopausal_Endometroid	GDF15	Median WTS(TPM) Expression	0.9996	0.1508	0.8216	Mann-Whitney U	1.1396	0.1885
Menopausal_Endometroid	MAMLD1	Median WTS(TPM) Expression	0.9996	0.1509	0.8213	Mann-Whitney U	1.1209	0.1646
Menopausal_Endometroid	ARF1	Median WTS(TPM) Expression	0.9996	0.1509	0.8213	Mann-Whitney U	1.1319	0.1787
Menopausal_Endometroid	NKAIN3	Median WTS(TPM) Expression	0.9996	0.1511	0.8206	Mann-Whitney U	1.2568	0.3297
Menopausal_Endometroid	PSMD14	Median WTS(TPM) Expression	0.9996	0.1513	0.8201	Mann-Whitney U	1.0816	0.1131
Menopausal_Endometroid	KLRC3	Median WTS(TPM) Expression	0.9996	0.1514	0.8197	Mann-Whitney U	0.9151	-0.128
Menopausal_Endometroid	EPHB4	Median WTS(TPM) Expression	0.9996	0.1515	0.8195	Mann-Whitney U	1.0465	0.0655
Menopausal_Endometroid	TMCO1	Median WTS(TPM) Expression	0.9996	0.1516	0.8192	Mann-Whitney U	1.2188	0.2855
Menopausal_Endometroid	ZBTB32	Median WTS(TPM) Expression	0.9996	0.1518	0.8187	Mann-Whitney U	0.9524	-0.0704
Menopausal_Endometroid	ROS1	Median WTS(TPM) Expression	0.9996	0.1519	0.8183	Mann-Whitney U	1.324	0.4049
Menopausal_Endometroid	ENPP2	Median WTS(TPM) Expression	0.9996	0.1519	0.8183	Mann-Whitney U	1.0634	0.0887
Menopausal_Endometroid	RAB25	Median WTS(TPM) Expression	0.9996	0.152	0.8182	Mann-Whitney U	1.0681	0.095
Menopausal_Endometroid	SRSF8	Median WTS(TPM) Expression	0.9996	0.152	0.8182	Mann-Whitney U	1.0483	0.0681
Menopausal_Endometroid	ACAA1	Median WTS(TPM) Expression	0.9996	0.152	0.8182	Mann-Whitney U	1.0414	0.0586
Menopausal_Endometroid	LAMA3	Median WTS(TPM) Expression	0.9996	0.152	0.818	Mann-Whitney U	1.2136	0.2792
Menopausal_Endometroid	CHPF	Median WTS(TPM) Expression	0.9996	0.152	0.818	Mann-Whitney U	1.0601	0.0841
Menopausal_Endometroid	RPSA	Median WTS(TPM) Expression	0.9996	0.1521	0.8179	Mann-Whitney U	1.0797	0.1106
Menopausal_Endometroid	ATP1B2	Median WTS(TPM) Expression	0.9996	0.1521	0.8177	Mann-Whitney U	1.2681	0.3427
Menopausal_Endometroid	ALPL	Median WTS(TPM) Expression	0.9996	0.1523	0.8173	Mann-Whitney U	1.3539	0.4371
Menopausal_Endometroid	LTK	Median WTS(TPM) Expression	0.9996	0.1524	0.817	Mann-Whitney U	1.0273	0.0389
Menopausal_Endometroid	CEACAM6	Median WTS(TPM) Expression	0.9996	0.1524	0.817	Mann-Whitney U	1.1785	0.2369
Menopausal_Endometroid	ELP3	Median WTS(TPM) Expression	0.9996	0.1525	0.8169	Mann-Whitney U	1.1693	0.2257
Menopausal_Endometroid	MASP1	Median WTS(TPM) Expression	0.9996	0.1525	0.8167	Mann-Whitney U	1.18	0.2387
Menopausal_Endometroid	MFSD9	Median WTS(TPM) Expression	0.9996	0.1527	0.8163	Mann-Whitney U	1.0672	0.0939
Menopausal_Endometroid	MFAP2	Median WTS(TPM) Expression	0.9996	0.1529	0.8157	Mann-Whitney U	1.1788	0.2373
Menopausal_Endometroid	PIGK	Median WTS(TPM) Expression	0.9996	0.1529	0.8157	Mann-Whitney U	1.0812	0.1126
Menopausal_Endometroid	ARHGAP17	Median WTS(TPM) Expression	0.9996	0.1529	0.8157	Mann-Whitney U	1.144	0.1941
Menopausal_Endometroid	ENTPD7	Median WTS(TPM) Expression	0.9996	0.1531	0.8151	Mann-Whitney U	1.1041	0.1429
Menopausal_Endometroid	ERLIN2	Median WTS(TPM) Expression	0.9996	0.1531	0.815	Mann-Whitney U	1.1006	0.1383
Menopausal_Endometroid	SLC33A1	Median WTS(TPM) Expression	0.9996	0.1532	0.8148	Mann-Whitney U	1.0739	0.1029
Menopausal_Endometroid	BCL2	Median WTS(TPM) Expression	0.9996	0.1533	0.8144	Mann-Whitney U	0.8625	-0.2134
Menopausal_Endometroid	GDE1	Median WTS(TPM) Expression	0.9996	0.1534	0.8141	Mann-Whitney U	1.1137	0.1553
Menopausal_Endometroid	GIPC1	Median WTS(TPM) Expression	0.9996	0.1535	0.8139	Mann-Whitney U	1.0309	0.0439
Menopausal_Endometroid	RPA1	Median WTS(TPM) Expression	0.9996	0.1535	0.8138	Mann-Whitney U	1.0412	0.0583
Menopausal_Endometroid	RALGAPA2	Median WTS(TPM) Expression	0.9996	0.1535	0.8138	Mann-Whitney U	1.0456	0.0643
Menopausal_Endometroid	IQCA1	Median WTS(TPM) Expression	0.9996	0.1536	0.8137	Mann-Whitney U	1.3109	0.3906
Menopausal_Endometroid	GNAI1	Median WTS(TPM) Expression	0.9996	0.1536	0.8135	Mann-Whitney U	0.9536	-0.0685
Menopausal_Endometroid	LCE1C	Median WTS(TPM) Expression	0.9996	0.1537	0.8133	Mann-Whitney U	null	4.2342
Menopausal_Endometroid	PRL	Median WTS(TPM) Expression	0.9996	0.1539	0.8128	Mann-Whitney U	1.2779	0.3537
Menopausal_Endometroid	PLB1	Median WTS(TPM) Expression	0.9996	0.1539	0.8128	Mann-Whitney U	1.2462	0.3175
Menopausal_Endometroid	COL21A1	Median WTS(TPM) Expression	0.9996	0.1541	0.8122	Mann-Whitney U	1.1395	0.1884
Menopausal_Endometroid	ACHE	Median WTS(TPM) Expression	0.9996	0.1542	0.8121	Mann-Whitney U	0.9567	-0.0639
Menopausal_Endometroid	FAM86B1	Median WTS(TPM) Expression	0.9996	0.1542	0.8121	Mann-Whitney U	1.0334	0.0473
Menopausal_Endometroid	EIF5AL1	Median WTS(TPM) Expression	0.9996	0.1542	0.8119	Mann-Whitney U	1.0976	0.1343
Menopausal_Endometroid	NDUFS1	Median WTS(TPM) Expression	0.9996	0.1543	0.8118	Mann-Whitney U	1.0342	0.0485
Menopausal_Endometroid	WASL	Median WTS(TPM) Expression	0.9996	0.1543	0.8116	Mann-Whitney U	1.0819	0.1136
Menopausal_Endometroid	HTR2B	Median WTS(TPM) Expression	0.9996	0.1543	0.8116	Mann-Whitney U	1.1569	0.2103
Menopausal_Endometroid	C1QTNF7	Median WTS(TPM) Expression	0.9996	0.1543	0.8116	Mann-Whitney U	1.1349	0.1826
Menopausal_Endometroid	CMTM6	Median WTS(TPM) Expression	0.9996	0.1545	0.8112	Mann-Whitney U	1.0823	0.1141
Menopausal_Endometroid	ECI2	Median WTS(TPM) Expression	0.9996	0.1546	0.8109	Mann-Whitney U	1.1744	0.2319
Menopausal_Endometroid	TAGLN	Median WTS(TPM) Expression	0.9996	0.1546	0.8109	Mann-Whitney U	1.1084	0.1484
Menopausal_Endometroid	OCM	Median WTS(TPM) Expression	0.9996	0.1546	0.8108	Mann-Whitney U	1.3117	0.3914
Menopausal_Endometroid	ZCCHC12	Median WTS(TPM) Expression	0.9996	0.1547	0.8106	Mann-Whitney U	1.2732	0.3485
Menopausal_Endometroid	PRDM7	Median WTS(TPM) Expression	0.9996	0.1547	0.8106	Mann-Whitney U	1.0575	0.0807
Menopausal_Endometroid	VWF	Median WTS(TPM) Expression	0.9996	0.1547	0.8105	Mann-Whitney U	1.1045	0.1434
Menopausal_Endometroid	ILDR1	Median WTS(TPM) Expression	0.9996	0.1548	0.8103	Mann-Whitney U	1.0642	0.0898
Menopausal_Endometroid	CKS1B	Median WTS(TPM) Expression	0.9996	0.1548	0.8102	Mann-Whitney U	0.9335	-0.0992
Menopausal_Endometroid	OR13C2	Median WTS(TPM) Expression	0.9996	0.1549	0.8099	Mann-Whitney U	1.1566	0.2099
Menopausal_Endometroid	RAB14	Median WTS(TPM) Expression	0.9996	0.155	0.8097	Mann-Whitney U	1.0812	0.1126
Menopausal_Endometroid	BEX5	Median WTS(TPM) Expression	0.9996	0.155	0.8096	Mann-Whitney U	0.7333	-0.4475
Menopausal_Endometroid	STAT6	Median WTS(TPM) Expression	0.9996	0.155	0.8096	Mann-Whitney U	1.0398	0.0563
Menopausal_Endometroid	KCTD15	Median WTS(TPM) Expression	0.9996	0.1553	0.8089	Mann-Whitney U	0.8476	-0.2386
Menopausal_Endometroid	EEF1D	Median WTS(TPM) Expression	0.9996	0.1553	0.8089	Mann-Whitney U	1.0285	0.0406
Menopausal_Endometroid	HAPLN2	Median WTS(TPM) Expression	0.9996	0.1556	0.808	Mann-Whitney U	1.2671	0.3416
Menopausal_Endometroid	PTPN7	Median WTS(TPM) Expression	0.9996	0.1556	0.808	Mann-Whitney U	0.8677	-0.2047
Menopausal_Endometroid	C16orf89	Median WTS(TPM) Expression	0.9996	0.1556	0.8079	Mann-Whitney U	1.3565	0.4399
Menopausal_Endometroid	CSRP2	Median WTS(TPM) Expression	0.9996	0.1557	0.8078	Mann-Whitney U	1.046	0.065
Menopausal_Endometroid	PRDM13	Median WTS(TPM) Expression	0.9996	0.1559	0.8073	Mann-Whitney U	1.2685	0.3432
Menopausal_Endometroid	DNAJC3	Median WTS(TPM) Expression	0.9996	0.1559	0.8073	Mann-Whitney U	1.0897	0.124
Menopausal_Endometroid	PIGS	Median WTS(TPM) Expression	0.9996	0.156	0.807	Mann-Whitney U	1.0576	0.0808
Menopausal_Endometroid	COL18A1	Median WTS(TPM) Expression	0.9996	0.1562	0.8062	Mann-Whitney U	1.0759	0.1056
Menopausal_Endometroid	ZMAT2	Median WTS(TPM) Expression	0.9996	0.1563	0.8059	Mann-Whitney U	1.0991	0.1363
Menopausal_Endometroid	GABARAP	Median WTS(TPM) Expression	0.9996	0.1564	0.8058	Mann-Whitney U	1.0427	0.0603
Menopausal_Endometroid	DHRS4	Median WTS(TPM) Expression	0.9996	0.1564	0.8057	Mann-Whitney U	1.0437	0.0617
Menopausal_Endometroid	PRKAR2B	Median WTS(TPM) Expression	0.9996	0.1567	0.8049	Mann-Whitney U	1.0537	0.0755
Menopausal_Endometroid	MMP24	Median WTS(TPM) Expression	0.9996	0.1568	0.8048	Mann-Whitney U	1.0661	0.0924
Menopausal_Endometroid	VPS25	Median WTS(TPM) Expression	0.9996	0.1568	0.8046	Mann-Whitney U	1.0523	0.0735
Menopausal_Endometroid	RASD1	Median WTS(TPM) Expression	0.9996	0.1568	0.8046	Mann-Whitney U	1.1406	0.1898
Menopausal_Endometroid	AANAT	Median WTS(TPM) Expression	0.9996	0.1569	0.8045	Mann-Whitney U	1.2259	0.2939
Menopausal_Endometroid	HRH4	Median WTS(TPM) Expression	0.9996	0.157	0.8041	Mann-Whitney U	1.1834	0.2429
Menopausal_Endometroid	CAT	Median WTS(TPM) Expression	0.9996	0.1571	0.8038	Mann-Whitney U	1.0558	0.0784
Menopausal_Endometroid	GABRB1	Median WTS(TPM) Expression	0.9996	0.1572	0.8034	Mann-Whitney U	1.2969	0.375
Menopausal_Endometroid	PEX11B	Median WTS(TPM) Expression	0.9996	0.1573	0.8033	Mann-Whitney U	1.0451	0.0636
Menopausal_Endometroid	ARPC1B	Median WTS(TPM) Expression	0.9996	0.1573	0.8032	Mann-Whitney U	1.0749	0.1042
Menopausal_Endometroid	FUT3	Median WTS(TPM) Expression	0.9996	0.1575	0.8028	Mann-Whitney U	1.1208	0.1645
Menopausal_Endometroid	AFF3	Median WTS(TPM) Expression	0.9996	0.1575	0.8028	Mann-Whitney U	1.0623	0.0872
Menopausal_Endometroid	HRCT1	Median WTS(TPM) Expression	0.9996	0.1575	0.8027	Mann-Whitney U	1.1793	0.2379
Menopausal_Endometroid	KIRREL2	Median WTS(TPM) Expression	0.9996	0.1576	0.8025	Mann-Whitney U	1.3855	0.4704
Menopausal_Endometroid	SEL1L3	Median WTS(TPM) Expression	0.9996	0.1576	0.8023	Mann-Whitney U	1.0843	0.1168
Menopausal_Endometroid	CPD	Median WTS(TPM) Expression	0.9996	0.1577	0.8022	Mann-Whitney U	1.0641	0.0897
Menopausal_Endometroid	PPP1R36	Median WTS(TPM) Expression	0.9996	0.158	0.8013	Mann-Whitney U	1.1612	0.2156
Menopausal_Endometroid	GANAB	Median WTS(TPM) Expression	0.9996	0.1581	0.8012	Mann-Whitney U	1.0816	0.1132
Menopausal_Endometroid	TLE1	Median WTS(TPM) Expression	0.9996	0.1582	0.8007	Mann-Whitney U	1.1008	0.1386
Menopausal_Endometroid	SOX17	Median WTS(TPM) Expression	0.9996	0.1583	0.8006	Mann-Whitney U	1.1991	0.262
Menopausal_Endometroid	HABP2	Median WTS(TPM) Expression	0.9996	0.1583	0.8004	Mann-Whitney U	1.3055	0.3846
Menopausal_Endometroid	KIAA1210	Median WTS(TPM) Expression	0.9996	0.1585	0.7999	Mann-Whitney U	1.3613	0.445
Menopausal_Endometroid	ZNF91	Median WTS(TPM) Expression	0.9996	0.1586	0.7996	Mann-Whitney U	1.0747	0.1039
Menopausal_Endometroid	NRBF2	Median WTS(TPM) Expression	0.9996	0.1587	0.7994	Mann-Whitney U	1.0804	0.1115
Menopausal_Endometroid	BMF	Median WTS(TPM) Expression	0.9996	0.1589	0.7988	Mann-Whitney U	1.0776	0.1078
Menopausal_Endometroid	RNF10	Median WTS(TPM) Expression	0.9996	0.1589	0.7988	Mann-Whitney U	1.0182	0.026
Menopausal_Endometroid	MEI1	Median WTS(TPM) Expression	0.9996	0.1591	0.7984	Mann-Whitney U	0.8965	-0.1577
Menopausal_Endometroid	QPRT	Median WTS(TPM) Expression	0.9996	0.1591	0.7984	Mann-Whitney U	1.156	0.2091
Menopausal_Endometroid	STX10	Median WTS(TPM) Expression	0.9996	0.1591	0.7984	Mann-Whitney U	1.0997	0.1371
Menopausal_Endometroid	TALDO1	Median WTS(TPM) Expression	0.9996	0.1593	0.7978	Mann-Whitney U	1.1075	0.1473
Menopausal_Endometroid	ATRN	Median WTS(TPM) Expression	0.9996	0.1593	0.7977	Mann-Whitney U	1.156	0.2092
Menopausal_Endometroid	UBA3	Median WTS(TPM) Expression	0.9996	0.1594	0.7975	Mann-Whitney U	1.0621	0.0869
Menopausal_Endometroid	MOCOS	Median WTS(TPM) Expression	0.9996	0.1595	0.7973	Mann-Whitney U	1.1455	0.1959
Menopausal_Endometroid	SCP2	Median WTS(TPM) Expression	0.9996	0.1597	0.7968	Mann-Whitney U	1.1255	0.1705
Menopausal_Endometroid	ARPC2	Median WTS(TPM) Expression	0.9996	0.1597	0.7968	Mann-Whitney U	1.1114	0.1523
Menopausal_Endometroid	GPR101	Median WTS(TPM) Expression	0.9996	0.1597	0.7967	Mann-Whitney U	1.4472	0.5333
Menopausal_Endometroid	PFKM	Median WTS(TPM) Expression	0.9996	0.1597	0.7967	Mann-Whitney U	1.1162	0.1586
Menopausal_Endometroid	TMEM61	Median WTS(TPM) Expression	0.9996	0.16	0.796	Mann-Whitney U	1.0812	0.1126
Menopausal_Endometroid	CYP4B1	Median WTS(TPM) Expression	0.9996	0.16	0.796	Mann-Whitney U	1.3009	0.3795
Menopausal_Endometroid	SNX22	Median WTS(TPM) Expression	0.9996	0.16	0.796	Mann-Whitney U	0.9215	-0.1179
Menopausal_Endometroid	ATG5	Median WTS(TPM) Expression	0.9996	0.16	0.796	Mann-Whitney U	1.0614	0.086
Menopausal_Endometroid	TMED2	Median WTS(TPM) Expression	0.9996	0.16	0.7958	Mann-Whitney U	1.0655	0.0915
Menopausal_Endometroid	PDE4C	Median WTS(TPM) Expression	0.9996	0.1601	0.7957	Mann-Whitney U	1.142	0.1916
Menopausal_Endometroid	PSD3	Median WTS(TPM) Expression	0.9996	0.1601	0.7957	Mann-Whitney U	1.073	0.1017
Menopausal_Endometroid	LTF	Median WTS(TPM) Expression	0.9996	0.1601	0.7955	Mann-Whitney U	1.3286	0.4099
Menopausal_Endometroid	RRM2B	Median WTS(TPM) Expression	0.9996	0.1602	0.7954	Mann-Whitney U	1.0915	0.1263
Menopausal_Endometroid	RPS7	Median WTS(TPM) Expression	0.9996	0.1602	0.7952	Mann-Whitney U	1.0291	0.0414
Menopausal_Endometroid	OGDH	Median WTS(TPM) Expression	0.9996	0.1604	0.7948	Mann-Whitney U	1.0666	0.0931
Menopausal_Endometroid	NEIL2	Median WTS(TPM) Expression	0.9996	0.1606	0.7944	Mann-Whitney U	1.089	0.1231
Menopausal_Endometroid	TJP3	Median WTS(TPM) Expression	0.9996	0.1606	0.7944	Mann-Whitney U	1.0823	0.1141
Menopausal_Endometroid	CDH3	Median WTS(TPM) Expression	0.9996	0.1607	0.7941	Mann-Whitney U	1.1698	0.2263
Menopausal_Endometroid	FSTL3	Median WTS(TPM) Expression	0.9996	0.1607	0.7939	Mann-Whitney U	0.9232	-0.1152
Menopausal_Endometroid	CFL1	Median WTS(TPM) Expression	0.9996	0.1608	0.7936	Mann-Whitney U	1.0376	0.0533
Menopausal_Endometroid	OR7D4	Median WTS(TPM) Expression	0.9996	0.161	0.7932	Mann-Whitney U	1.2069	0.2714
Menopausal_Endometroid	HYAL2	Median WTS(TPM) Expression	0.9996	0.1611	0.7929	Mann-Whitney U	1.0746	0.1038
Menopausal_Endometroid	TRAF7	Median WTS(TPM) Expression	0.9996	0.1611	0.7929	Mann-Whitney U	1.1008	0.1385
Menopausal_Endometroid	TSPAN15	Median WTS(TPM) Expression	0.9996	0.1611	0.7928	Mann-Whitney U	1.0515	0.0725
Menopausal_Endometroid	AKAP1	Median WTS(TPM) Expression	0.9996	0.1611	0.7928	Mann-Whitney U	1.0655	0.0915
Menopausal_Endometroid	RPS5	Median WTS(TPM) Expression	0.9996	0.1613	0.7923	Mann-Whitney U	1.0638	0.0892
Menopausal_Endometroid	CLTC	Median WTS(TPM) Expression	0.9996	0.1615	0.7918	Mann-Whitney U	1.0927	0.1278
Menopausal_Endometroid	PGC	Median WTS(TPM) Expression	0.9996	0.1617	0.7914	Mann-Whitney U	1.2195	0.2863
Menopausal_Endometroid	DES	Median WTS(TPM) Expression	0.9996	0.1617	0.7912	Mann-Whitney U	1.1575	0.2111
Menopausal_Endometroid	DDX21	Median WTS(TPM) Expression	0.9996	0.1617	0.7912	Mann-Whitney U	1.0716	0.0998
Menopausal_Endometroid	LRPPRC	Median WTS(TPM) Expression	0.9996	0.1618	0.791	Mann-Whitney U	1.1122	0.1534
Menopausal_Endometroid	FAM98A	Median WTS(TPM) Expression	0.9996	0.1618	0.791	Mann-Whitney U	1.1136	0.1552
Menopausal_Endometroid	RRAGA	Median WTS(TPM) Expression	0.9996	0.1618	0.7909	Mann-Whitney U	1.0509	0.0717
Menopausal_Endometroid	CTTNBP2	Median WTS(TPM) Expression	0.9996	0.1619	0.7908	Mann-Whitney U	1.2131	0.2787
Menopausal_Endometroid	AMN1	Median WTS(TPM) Expression	0.9996	0.162	0.7905	Mann-Whitney U	1.1986	0.2613
Menopausal_Endometroid	LOXL4	Median WTS(TPM) Expression	0.9996	0.1621	0.7902	Mann-Whitney U	1.126	0.1712
Menopausal_Endometroid	SETD7	Median WTS(TPM) Expression	0.9996	0.1622	0.79	Mann-Whitney U	1.0682	0.0952
Menopausal_Endometroid	GNB2	Median WTS(TPM) Expression	0.9996	0.1622	0.79	Mann-Whitney U	1.0751	0.1045
Menopausal_Endometroid	ARF3	Median WTS(TPM) Expression	0.9996	0.1623	0.7896	Mann-Whitney U	1.0487	0.0686
Menopausal_Endometroid	TXNDC17	Median WTS(TPM) Expression	0.9996	0.1627	0.7886	Mann-Whitney U	1.0658	0.092
Menopausal_Endometroid	OR5D14	Median WTS(TPM) Expression	0.9996	0.1627	0.7885	Mann-Whitney U	1.2074	0.2719
Menopausal_Endometroid	CLIC6	Median WTS(TPM) Expression	0.9996	0.1628	0.7885	Mann-Whitney U	1.2545	0.3271
Menopausal_Endometroid	GRXCR1	Median WTS(TPM) Expression	0.9996	0.1628	0.7884	Mann-Whitney U	1.1602	0.2144
Menopausal_Endometroid	RAB4A	Median WTS(TPM) Expression	0.9996	0.163	0.7879	Mann-Whitney U	1.1275	0.1731
Menopausal_Endometroid	RANBP2	Median WTS(TPM) Expression	0.9996	0.163	0.7879	Mann-Whitney U	1.0333	0.0472
Menopausal_Endometroid	ARMC3	Median WTS(TPM) Expression	0.9996	0.1631	0.7876	Mann-Whitney U	1.2276	0.2959
Menopausal_Endometroid	ARHGEF17	Median WTS(TPM) Expression	0.9996	0.1631	0.7874	Mann-Whitney U	1.1075	0.1473
Menopausal_Endometroid	BCAS1	Median WTS(TPM) Expression	0.9996	0.1631	0.7874	Mann-Whitney U	1.1832	0.2427
Menopausal_Endometroid	CTNNA1	Median WTS(TPM) Expression	0.9996	0.1632	0.7872	Mann-Whitney U	1.0765	0.1063
Menopausal_Endometroid	RAB3C	Median WTS(TPM) Expression	0.9996	0.1634	0.7867	Mann-Whitney U	1.3041	0.383
Menopausal_Endometroid	ADRA2C	Median WTS(TPM) Expression	0.9996	0.1635	0.7866	Mann-Whitney U	1.1364	0.1844
Menopausal_Endometroid	PTPMT1	Median WTS(TPM) Expression	0.9996	0.1635	0.7866	Mann-Whitney U	1.036	0.0511
Menopausal_Endometroid	SERPINH1	Median WTS(TPM) Expression	0.9996	0.1636	0.7863	Mann-Whitney U	1.0182	0.026
Menopausal_Endometroid	MSRA	Median WTS(TPM) Expression	0.9996	0.1636	0.7863	Mann-Whitney U	1.1012	0.1391
Menopausal_Endometroid	MTAP	Median WTS(TPM) Expression	0.9996	0.1636	0.7862	Mann-Whitney U	1.0955	0.1316
Menopausal_Endometroid	TMEM37	Median WTS(TPM) Expression	0.9996	0.1636	0.7862	Mann-Whitney U	1.1042	0.143
Menopausal_Endometroid	WDR83OS	Median WTS(TPM) Expression	0.9996	0.1637	0.786	Mann-Whitney U	1.1182	0.1612
Menopausal_Endometroid	PRSS12	Median WTS(TPM) Expression	0.9996	0.1637	0.786	Mann-Whitney U	1.2482	0.3199
Menopausal_Endometroid	SYTL4	Median WTS(TPM) Expression	0.9996	0.1639	0.7853	Mann-Whitney U	1.1186	0.1618
Menopausal_Endometroid	NRCAM	Median WTS(TPM) Expression	0.9996	0.1639	0.7853	Mann-Whitney U	1.0807	0.112
Menopausal_Endometroid	P2RX3	Median WTS(TPM) Expression	0.9996	0.1639	0.7853	Mann-Whitney U	1.3846	0.4695
Menopausal_Endometroid	NR5A2	Median WTS(TPM) Expression	0.9996	0.164	0.7852	Mann-Whitney U	1.1088	0.149
Menopausal_Endometroid	LSG1	Median WTS(TPM) Expression	0.9996	0.1641	0.785	Mann-Whitney U	1.0461	0.065
Menopausal_Endometroid	NDEL1	Median WTS(TPM) Expression	0.9996	0.1641	0.785	Mann-Whitney U	1.0839	0.1163
Menopausal_Endometroid	PSG7	Median WTS(TPM) Expression	0.9996	0.1644	0.7841	Mann-Whitney U	1.3503	0.4333
Menopausal_Endometroid	SORL1	Median WTS(TPM) Expression	0.9996	0.1645	0.7839	Mann-Whitney U	1.0804	0.1116
Menopausal_Endometroid	CCDC54	Median WTS(TPM) Expression	0.9996	0.1646	0.7835	Mann-Whitney U	1.0543	0.0762
Menopausal_Endometroid	EIF6	Median WTS(TPM) Expression	0.9996	0.1649	0.7827	Mann-Whitney U	1.0412	0.0582
Menopausal_Endometroid	TNS1	Median WTS(TPM) Expression	0.9996	0.165	0.7826	Mann-Whitney U	1.0595	0.0834
Menopausal_Endometroid	ABCC9	Median WTS(TPM) Expression	0.9996	0.165	0.7826	Mann-Whitney U	1.0417	0.059
Menopausal_Endometroid	GNRH2	Median WTS(TPM) Expression	0.9996	0.1652	0.7821	Mann-Whitney U	0.9347	-0.0974
Menopausal_Endometroid	HDAC2	Median WTS(TPM) Expression	0.9996	0.1654	0.7814	Mann-Whitney U	1.0738	0.1027
Menopausal_Endometroid	STOM	Median WTS(TPM) Expression	0.9996	0.1655	0.7813	Mann-Whitney U	1.0813	0.1127
Menopausal_Endometroid	GFPT1	Median WTS(TPM) Expression	0.9996	0.1655	0.7813	Mann-Whitney U	1.0719	0.1001
Menopausal_Endometroid	RPL37A	Median WTS(TPM) Expression	0.9996	0.1656	0.7809	Mann-Whitney U	1.0483	0.0681
Menopausal_Endometroid	TACSTD2	Median WTS(TPM) Expression	0.9996	0.1658	0.7804	Mann-Whitney U	1.1029	0.1413
Menopausal_Endometroid	CDK20	Median WTS(TPM) Expression	0.9996	0.1659	0.7803	Mann-Whitney U	1.0735	0.1024
Menopausal_Endometroid	NPM2	Median WTS(TPM) Expression	0.9996	0.1659	0.7801	Mann-Whitney U	1.132	0.1789
Menopausal_Endometroid	ZNF729	Median WTS(TPM) Expression	0.9996	0.1659	0.7801	Mann-Whitney U	1.5406	0.6235
Menopausal_Endometroid	CALM2	Median WTS(TPM) Expression	0.9996	0.166	0.7798	Mann-Whitney U	1.0151	0.0216
Menopausal_Endometroid	PCCB	Median WTS(TPM) Expression	0.9996	0.1661	0.7797	Mann-Whitney U	1.0703	0.0981
Menopausal_Endometroid	PCSK9	Median WTS(TPM) Expression	0.9996	0.1662	0.7794	Mann-Whitney U	0.8663	-0.207
Menopausal_Endometroid	PTPN3	Median WTS(TPM) Expression	0.9996	0.1662	0.7794	Mann-Whitney U	1.1189	0.1621
Menopausal_Endometroid	RIOK3	Median WTS(TPM) Expression	0.9996	0.1662	0.7793	Mann-Whitney U	1.0822	0.1139
Menopausal_Endometroid	RAMP3	Median WTS(TPM) Expression	0.9996	0.1662	0.7793	Mann-Whitney U	1.1106	0.1514
Menopausal_Endometroid	CCDC126	Median WTS(TPM) Expression	0.9996	0.1662	0.7793	Mann-Whitney U	1.1124	0.1537
Menopausal_Endometroid	LYRM2	Median WTS(TPM) Expression	0.9996	0.1662	0.7793	Mann-Whitney U	1.0796	0.1106
Menopausal_Endometroid	DOK4	Median WTS(TPM) Expression	0.9996	0.1662	0.7793	Mann-Whitney U	1.1536	0.2062
Menopausal_Endometroid	DEFB132	Median WTS(TPM) Expression	0.9996	0.1663	0.7791	Mann-Whitney U	1.413	0.4988
Menopausal_Endometroid	ALG1	Median WTS(TPM) Expression	0.9996	0.1663	0.779	Mann-Whitney U	1.0315	0.0448
Menopausal_Endometroid	SERPINA1	Median WTS(TPM) Expression	0.9996	0.1663	0.779	Mann-Whitney U	1.1922	0.2536
Menopausal_Endometroid	MCU	Median WTS(TPM) Expression	0.9996	0.1664	0.7788	Mann-Whitney U	1.0923	0.1274
Menopausal_Endometroid	MVP	Median WTS(TPM) Expression	0.9996	0.1668	0.7778	Mann-Whitney U	1.095	0.131
Menopausal_Endometroid	HNRNPA0	Median WTS(TPM) Expression	0.9996	0.1669	0.7776	Mann-Whitney U	1.0239	0.034
Menopausal_Endometroid	VEGFA	Median WTS(TPM) Expression	0.9996	0.1669	0.7774	Mann-Whitney U	1.1399	0.1889
Menopausal_Endometroid	PABPC4L	Median WTS(TPM) Expression	0.9996	0.1669	0.7774	Mann-Whitney U	1.0859	0.1189
Menopausal_Endometroid	UPK2	Median WTS(TPM) Expression	0.9996	0.1671	0.7769	Mann-Whitney U	1.3653	0.4492
Menopausal_Endometroid	MCOLN3	Median WTS(TPM) Expression	0.9996	0.1672	0.7768	Mann-Whitney U	1.1015	0.1395
Menopausal_Endometroid	PLA2G4F	Median WTS(TPM) Expression	0.9996	0.1673	0.7766	Mann-Whitney U	1.2267	0.2948
Menopausal_Endometroid	CPB2	Median WTS(TPM) Expression	0.9996	0.1673	0.7765	Mann-Whitney U	1.1178	0.1606
Menopausal_Endometroid	PADI4	Median WTS(TPM) Expression	0.9996	0.1675	0.7761	Mann-Whitney U	1.1729	0.2301
Menopausal_Endometroid	ECI1	Median WTS(TPM) Expression	0.9996	0.1675	0.776	Mann-Whitney U	1.0927	0.1279
Menopausal_Endometroid	HOXB4	Median WTS(TPM) Expression	0.9996	0.1676	0.7758	Mann-Whitney U	1.1283	0.1742
Menopausal_Endometroid	SCARB1	Median WTS(TPM) Expression	0.9996	0.1676	0.7758	Mann-Whitney U	1.0759	0.1056
Menopausal_Endometroid	LRRTM2	Median WTS(TPM) Expression	0.9996	0.1676	0.7757	Mann-Whitney U	1.1052	0.1443
Menopausal_Endometroid	RDH12	Median WTS(TPM) Expression	0.9996	0.1677	0.7754	Mann-Whitney U	1.2539	0.3264
Menopausal_Endometroid	ACR	Median WTS(TPM) Expression	0.9996	0.1679	0.775	Mann-Whitney U	1.1127	0.154
Menopausal_Endometroid	LYPLA1	Median WTS(TPM) Expression	0.9996	0.1679	0.775	Mann-Whitney U	1.0644	0.0901
Menopausal_Endometroid	ENDOD1	Median WTS(TPM) Expression	0.9996	0.168	0.7747	Mann-Whitney U	1.0701	0.0977
Menopausal_Endometroid	TSLP	Median WTS(TPM) Expression	0.9996	0.168	0.7746	Mann-Whitney U	1.2076	0.2722
Menopausal_Endometroid	C1RL	Median WTS(TPM) Expression	0.9996	0.1681	0.7746	Mann-Whitney U	1.0995	0.1368
Menopausal_Endometroid	VMP1	Median WTS(TPM) Expression	0.9996	0.1681	0.7744	Mann-Whitney U	1.072	0.1003
Menopausal_Endometroid	OR51E2	Median WTS(TPM) Expression	0.9996	0.1682	0.7741	Mann-Whitney U	1.1061	0.1455
Menopausal_Endometroid	NUDT2	Median WTS(TPM) Expression	0.9996	0.1683	0.7738	Mann-Whitney U	1.0772	0.1072
Menopausal_Endometroid	DOCK7	Median WTS(TPM) Expression	0.9996	0.1684	0.7736	Mann-Whitney U	0.9979	-0.0031
Menopausal_Endometroid	MGST2	Median WTS(TPM) Expression	0.9996	0.1684	0.7736	Mann-Whitney U	1.1101	0.1507
Menopausal_Endometroid	KRTAP10-11	Median WTS(TPM) Expression	0.9996	0.1686	0.7731	Mann-Whitney U	0.8694	-0.2019
Menopausal_Endometroid	KAZALD1	Median WTS(TPM) Expression	0.9996	0.1687	0.7728	Mann-Whitney U	1.1019	0.14
Menopausal_Endometroid	MYL12B	Median WTS(TPM) Expression	0.9996	0.1687	0.7728	Mann-Whitney U	1.0985	0.1355
Menopausal_Endometroid	CAPN11	Median WTS(TPM) Expression	0.9996	0.1688	0.7726	Mann-Whitney U	1.1541	0.2067
Menopausal_Endometroid	MRPL32	Median WTS(TPM) Expression	0.9996	0.169	0.7721	Mann-Whitney U	1.058	0.0814
Menopausal_Endometroid	EEF1G	Median WTS(TPM) Expression	0.9996	0.1691	0.7719	Mann-Whitney U	1.0694	0.0968
Menopausal_Endometroid	CBLN2	Median WTS(TPM) Expression	0.9996	0.1692	0.7717	Mann-Whitney U	0.741	-0.4325
Menopausal_Endometroid	COX5B	Median WTS(TPM) Expression	0.9996	0.1694	0.771	Mann-Whitney U	1.0494	0.0695
Menopausal_Endometroid	DEGS2	Median WTS(TPM) Expression	0.9996	0.1694	0.771	Mann-Whitney U	1.1978	0.2604
Menopausal_Endometroid	APOH	Median WTS(TPM) Expression	0.9996	0.1695	0.7708	Mann-Whitney U	1.3047	0.3837
Menopausal_Endometroid	YWHAZ	Median WTS(TPM) Expression	0.9996	0.1698	0.77	Mann-Whitney U	1.0919	0.1268
Menopausal_Endometroid	BDH2	Median WTS(TPM) Expression	0.9996	0.1698	0.77	Mann-Whitney U	1.1277	0.1734
Menopausal_Endometroid	GPX1	Median WTS(TPM) Expression	0.9996	0.1699	0.7697	Mann-Whitney U	1.0889	0.1228
Menopausal_Endometroid	SPINT3	Median WTS(TPM) Expression	0.9996	0.17	0.7697	Mann-Whitney U	1.2624	0.3361
Menopausal_Endometroid	ARL6IP4	Median WTS(TPM) Expression	0.9996	0.1701	0.7693	Mann-Whitney U	1.0548	0.077
Menopausal_Endometroid	KIFAP3	Median WTS(TPM) Expression	0.9996	0.1702	0.7691	Mann-Whitney U	1.1419	0.1914
Menopausal_Endometroid	BHMT2	Median WTS(TPM) Expression	0.9996	0.1703	0.7687	Mann-Whitney U	1.102	0.1401
Menopausal_Endometroid	TRA2A	Median WTS(TPM) Expression	0.9996	0.1704	0.7686	Mann-Whitney U	1.0763	0.1061
Menopausal_Endometroid	GLIPR2	Median WTS(TPM) Expression	0.9996	0.1704	0.7686	Mann-Whitney U	1.1418	0.1913
Menopausal_Endometroid	G6PC2	Median WTS(TPM) Expression	0.9996	0.1705	0.7683	Mann-Whitney U	1.2189	0.2855
Menopausal_Endometroid	HNRNPF	Median WTS(TPM) Expression	0.9996	0.1705	0.7683	Mann-Whitney U	1.0691	0.0964
Menopausal_Endometroid	NUP93	Median WTS(TPM) Expression	0.9996	0.1705	0.7682	Mann-Whitney U	1.1094	0.1498
Menopausal_Endometroid	SEC23B	Median WTS(TPM) Expression	0.9996	0.1707	0.7677	Mann-Whitney U	1.0537	0.0755
Menopausal_Endometroid	CT47B1	Median WTS(TPM) Expression	0.9996	0.1708	0.7676	Mann-Whitney U	1.3298	0.4112
Menopausal_Endometroid	RPL22	Median WTS(TPM) Expression	0.9996	0.1708	0.7676	Mann-Whitney U	1.0602	0.0844
Menopausal_Endometroid	APLNR	Median WTS(TPM) Expression	0.9996	0.1708	0.7674	Mann-Whitney U	1.1409	0.1901
Menopausal_Endometroid	NQO1	Median WTS(TPM) Expression	0.9996	0.1709	0.7673	Mann-Whitney U	1.1116	0.1526
Menopausal_Endometroid	AQP10	Median WTS(TPM) Expression	0.9996	0.171	0.767	Mann-Whitney U	1.5686	0.6495
Menopausal_Endometroid	PCDHA13	Median WTS(TPM) Expression	0.9996	0.1711	0.7669	Mann-Whitney U	1.0837	0.116
Menopausal_Endometroid	TSGA13	Median WTS(TPM) Expression	0.9996	0.1712	0.7666	Mann-Whitney U	1.0314	0.0446
Menopausal_Endometroid	HCN1	Median WTS(TPM) Expression	0.9996	0.1712	0.7664	Mann-Whitney U	1.2295	0.2981
Menopausal_Endometroid	RUNX1T1	Median WTS(TPM) Expression	0.9996	0.1714	0.766	Mann-Whitney U	1.2328	0.302
Menopausal_Endometroid	TEX2	Median WTS(TPM) Expression	0.9996	0.1714	0.7659	Mann-Whitney U	1.0868	0.1201
Menopausal_Endometroid	SEC63	Median WTS(TPM) Expression	0.9996	0.1714	0.7659	Mann-Whitney U	1.0814	0.1128
Menopausal_Endometroid	GADD45G	Median WTS(TPM) Expression	0.9996	0.1715	0.7657	Mann-Whitney U	1.0347	0.0492
Menopausal_Endometroid	SLC5A10	Median WTS(TPM) Expression	0.9996	0.1715	0.7657	Mann-Whitney U	0.8944	-0.161
Menopausal_Endometroid	DISC1	Median WTS(TPM) Expression	0.9996	0.1717	0.7653	Mann-Whitney U	1.0635	0.0888
Menopausal_Endometroid	CBLC	Median WTS(TPM) Expression	0.9996	0.1717	0.7652	Mann-Whitney U	1.1151	0.1572
Menopausal_Endometroid	CTNND1	Median WTS(TPM) Expression	0.9996	0.1721	0.7643	Mann-Whitney U	1.0815	0.113
Menopausal_Endometroid	RAB3D	Median WTS(TPM) Expression	0.9996	0.1721	0.7643	Mann-Whitney U	1.0419	0.0592
Menopausal_Endometroid	RGS6	Median WTS(TPM) Expression	0.9996	0.1721	0.7642	Mann-Whitney U	1.1683	0.2244
Menopausal_Endometroid	CAPN1	Median WTS(TPM) Expression	0.9996	0.1722	0.764	Mann-Whitney U	0.9985	-0.0022
Menopausal_Endometroid	OR52H1	Median WTS(TPM) Expression	0.9996	0.1723	0.7638	Mann-Whitney U	1.1517	0.2038
Menopausal_Endometroid	ZNF844	Median WTS(TPM) Expression	0.9996	0.1726	0.7629	Mann-Whitney U	1.0478	0.0674
Menopausal_Endometroid	B4GALT5	Median WTS(TPM) Expression	0.9996	0.1727	0.7626	Mann-Whitney U	1.0458	0.0646
Menopausal_Endometroid	HOXB7	Median WTS(TPM) Expression	0.9996	0.1728	0.7625	Mann-Whitney U	1.1569	0.2103
Menopausal_Endometroid	BBS5	Median WTS(TPM) Expression	0.9996	0.1728	0.7625	Mann-Whitney U	1.0677	0.0945
Menopausal_Endometroid	DNAJB12	Median WTS(TPM) Expression	0.9996	0.1728	0.7625	Mann-Whitney U	1.0405	0.0573
Menopausal_Endometroid	OR2T35	Median WTS(TPM) Expression	0.9996	0.1729	0.7623	Mann-Whitney U	0.7556	-0.4043
Menopausal_Endometroid	CORO2A	Median WTS(TPM) Expression	0.9996	0.173	0.7621	Mann-Whitney U	1.0387	0.0548
Menopausal_Endometroid	FAM131B	Median WTS(TPM) Expression	0.9996	0.173	0.7619	Mann-Whitney U	1.2524	0.3247
Menopausal_Endometroid	ATP6V0A4	Median WTS(TPM) Expression	0.9996	0.1731	0.7618	Mann-Whitney U	1.2971	0.3753
Menopausal_Endometroid	IRF2BP2	Median WTS(TPM) Expression	0.9996	0.1731	0.7616	Mann-Whitney U	1.0535	0.0752
Menopausal_Endometroid	ECD	Median WTS(TPM) Expression	0.9996	0.1732	0.7615	Mann-Whitney U	1.0377	0.0535
Menopausal_Endometroid	LRRFIP1	Median WTS(TPM) Expression	0.9996	0.1732	0.7613	Mann-Whitney U	1.0423	0.0597
Menopausal_Endometroid	SCNN1G	Median WTS(TPM) Expression	0.9996	0.1734	0.761	Mann-Whitney U	1.2051	0.2692
Menopausal_Endometroid	COMTD1	Median WTS(TPM) Expression	0.9996	0.1734	0.7609	Mann-Whitney U	1.0773	0.1074
Menopausal_Endometroid	CXXC4	Median WTS(TPM) Expression	0.9996	0.1735	0.7608	Mann-Whitney U	1.1547	0.2075
Menopausal_Endometroid	ST3GAL4	Median WTS(TPM) Expression	0.9996	0.1737	0.7602	Mann-Whitney U	1.0302	0.0429
Menopausal_Endometroid	SIGLEC16	Median WTS(TPM) Expression	0.9996	0.1737	0.7602	Mann-Whitney U	0.802	-0.3184
Menopausal_Endometroid	CYB5A	Median WTS(TPM) Expression	0.9996	0.1738	0.7599	Mann-Whitney U	1.049	0.069
Menopausal_Endometroid	TRAF4	Median WTS(TPM) Expression	0.9996	0.1739	0.7598	Mann-Whitney U	1.0338	0.0479
Menopausal_Endometroid	SPCS1	Median WTS(TPM) Expression	0.9996	0.1739	0.7598	Mann-Whitney U	1.0893	0.1234
Menopausal_Endometroid	UGCG	Median WTS(TPM) Expression	0.9996	0.1739	0.7598	Mann-Whitney U	1.0246	0.035
Menopausal_Endometroid	CYTH3	Median WTS(TPM) Expression	0.9996	0.174	0.7595	Mann-Whitney U	1.0668	0.0933
Menopausal_Endometroid	HAO2	Median WTS(TPM) Expression	0.9996	0.174	0.7594	Mann-Whitney U	1.2047	0.2687
Menopausal_Endometroid	FAM170B	Median WTS(TPM) Expression	0.9996	0.1741	0.7593	Mann-Whitney U	1.4469	0.5329
Menopausal_Endometroid	STK11	Median WTS(TPM) Expression	0.9996	0.1741	0.7592	Mann-Whitney U	1.0512	0.0721
Menopausal_Endometroid	ZIC5	Median WTS(TPM) Expression	0.9996	0.1742	0.759	Mann-Whitney U	0.7219	-0.4701
Menopausal_Endometroid	SNAPC1	Median WTS(TPM) Expression	0.9996	0.1744	0.7585	Mann-Whitney U	1.1009	0.1387
Menopausal_Endometroid	CYB5B	Median WTS(TPM) Expression	0.9996	0.1744	0.7585	Mann-Whitney U	1.0708	0.0988
Menopausal_Endometroid	SH3TC2	Median WTS(TPM) Expression	0.9996	0.1745	0.7582	Mann-Whitney U	1.2602	0.3337
Menopausal_Endometroid	KCNC4	Median WTS(TPM) Expression	0.9996	0.1745	0.7582	Mann-Whitney U	0.8685	-0.2034
Menopausal_Endometroid	SPRR2D	Median WTS(TPM) Expression	0.9996	0.1745	0.7582	Mann-Whitney U	0.74	-0.4343
Menopausal_Endometroid	BTRC	Median WTS(TPM) Expression	0.9996	0.1745	0.7581	Mann-Whitney U	1.0489	0.0689
Menopausal_Endometroid	ANKRD46	Median WTS(TPM) Expression	0.9996	0.1745	0.7581	Mann-Whitney U	1.086	0.1191
Menopausal_Endometroid	TMEM87B	Median WTS(TPM) Expression	0.9996	0.1745	0.7581	Mann-Whitney U	1.0766	0.1065
Menopausal_Endometroid	SPATA22	Median WTS(TPM) Expression	0.9996	0.1746	0.7579	Mann-Whitney U	1.3113	0.391
Menopausal_Endometroid	EID2	Median WTS(TPM) Expression	0.9996	0.1747	0.7578	Mann-Whitney U	1.1057	0.145
Menopausal_Endometroid	IDH1	Median WTS(TPM) Expression	0.9996	0.1748	0.7574	Mann-Whitney U	1.0981	0.135
Menopausal_Endometroid	PCDHGA6	Median WTS(TPM) Expression	0.9996	0.1749	0.7572	Mann-Whitney U	1.0841	0.1165
Menopausal_Endometroid	CHMP4B	Median WTS(TPM) Expression	0.9996	0.1749	0.7571	Mann-Whitney U	1.0559	0.0784
Menopausal_Endometroid	WNT3A	Median WTS(TPM) Expression	0.9996	0.175	0.757	Mann-Whitney U	0.7927	-0.3351
Menopausal_Endometroid	LGALS9C	Median WTS(TPM) Expression	0.9996	0.1751	0.7568	Mann-Whitney U	1.4133	0.4991
Menopausal_Endometroid	KRT80	Median WTS(TPM) Expression	0.9996	0.1751	0.7568	Mann-Whitney U	0.8487	-0.2367
Menopausal_Endometroid	AVPR1A	Median WTS(TPM) Expression	0.9996	0.1751	0.7568	Mann-Whitney U	1.2369	0.3067
Menopausal_Endometroid	SLC30A7	Median WTS(TPM) Expression	0.9996	0.1751	0.7568	Mann-Whitney U	1.1187	0.1618
Menopausal_Endometroid	ADCK2	Median WTS(TPM) Expression	0.9996	0.1752	0.7565	Mann-Whitney U	1.0423	0.0598
Menopausal_Endometroid	SMC1B	Median WTS(TPM) Expression	0.9996	0.1753	0.7563	Mann-Whitney U	1.132	0.1788
Menopausal_Endometroid	PIP5K1B	Median WTS(TPM) Expression	0.9996	0.1753	0.7563	Mann-Whitney U	1.186	0.2461
Menopausal_Endometroid	GDI2	Median WTS(TPM) Expression	0.9996	0.1753	0.7561	Mann-Whitney U	1.0526	0.0739
Menopausal_Endometroid	PCDHGB4	Median WTS(TPM) Expression	0.9996	0.1753	0.7561	Mann-Whitney U	1.1412	0.1905
Menopausal_Endometroid	NDUFS2	Median WTS(TPM) Expression	0.9996	0.1756	0.7554	Mann-Whitney U	1.0126	0.0181
Menopausal_Endometroid	SSR1	Median WTS(TPM) Expression	0.9996	0.1759	0.7548	Mann-Whitney U	1.0528	0.0743
Menopausal_Endometroid	SLC14A2	Median WTS(TPM) Expression	0.9996	0.1761	0.7543	Mann-Whitney U	1.0584	0.0818
Menopausal_Endometroid	TGM5	Median WTS(TPM) Expression	0.9996	0.1761	0.7542	Mann-Whitney U	1.3615	0.4451
Menopausal_Endometroid	CTXN2	Median WTS(TPM) Expression	0.9996	0.1762	0.7539	Mann-Whitney U	1.1924	0.2538
Menopausal_Endometroid	EXD2	Median WTS(TPM) Expression	0.9996	0.1763	0.7539	Mann-Whitney U	1.0776	0.1078
Menopausal_Endometroid	GZMA	Median WTS(TPM) Expression	0.9996	0.1764	0.7534	Mann-Whitney U	0.8774	-0.1887
Menopausal_Endometroid	RCN2	Median WTS(TPM) Expression	0.9996	0.1765	0.7531	Mann-Whitney U	1.1373	0.1856
Menopausal_Endometroid	CAP1	Median WTS(TPM) Expression	0.9996	0.1767	0.7529	Mann-Whitney U	1.0608	0.0852
Menopausal_Endometroid	PDHA1	Median WTS(TPM) Expression	0.9996	0.1769	0.7523	Mann-Whitney U	1.0622	0.0871
Menopausal_Endometroid	SLC15A1	Median WTS(TPM) Expression	0.9996	0.1769	0.7522	Mann-Whitney U	1.2433	0.3142
Menopausal_Endometroid	CD164	Median WTS(TPM) Expression	0.9996	0.1771	0.7517	Mann-Whitney U	1.0705	0.0983
Menopausal_Endometroid	DDOST	Median WTS(TPM) Expression	0.9996	0.1771	0.7517	Mann-Whitney U	1.0887	0.1226
Menopausal_Endometroid	GNG12	Median WTS(TPM) Expression	0.9996	0.1771	0.7517	Mann-Whitney U	1.0632	0.0884
Menopausal_Endometroid	CC2D1A	Median WTS(TPM) Expression	0.9996	0.1772	0.7515	Mann-Whitney U	1.0757	0.1052
Menopausal_Endometroid	SLC13A3	Median WTS(TPM) Expression	0.9996	0.1772	0.7515	Mann-Whitney U	1.0653	0.0913
Menopausal_Endometroid	ZSWIM3	Median WTS(TPM) Expression	0.9996	0.1774	0.751	Mann-Whitney U	1.0948	0.1307
Menopausal_Endometroid	TSEN15	Median WTS(TPM) Expression	0.9996	0.1774	0.751	Mann-Whitney U	1.0836	0.1158
Menopausal_Endometroid	FBLL1	Median WTS(TPM) Expression	0.9996	0.1774	0.7509	Mann-Whitney U	1.3695	0.4536
Menopausal_Endometroid	IDO1	Median WTS(TPM) Expression	0.9996	0.1776	0.7506	Mann-Whitney U	1.197	0.2594
Menopausal_Endometroid	SLC40A1	Median WTS(TPM) Expression	0.9996	0.1776	0.7505	Mann-Whitney U	1.0968	0.1333
Menopausal_Endometroid	ATG4A	Median WTS(TPM) Expression	0.9996	0.1779	0.7499	Mann-Whitney U	1.0186	0.0266
Menopausal_Endometroid	MGAT4C	Median WTS(TPM) Expression	0.9996	0.1781	0.7494	Mann-Whitney U	1.2345	0.3039
Menopausal_Endometroid	BVES	Median WTS(TPM) Expression	0.9996	0.1781	0.7493	Mann-Whitney U	1.1917	0.253
Menopausal_Endometroid	GALNT5	Median WTS(TPM) Expression	0.9996	0.1782	0.7492	Mann-Whitney U	1.1856	0.2456
Menopausal_Endometroid	KIN	Median WTS(TPM) Expression	0.9996	0.1782	0.7492	Mann-Whitney U	1.0677	0.0945
Menopausal_Endometroid	NDUFA4	Median WTS(TPM) Expression	0.9996	0.1784	0.7485	Mann-Whitney U	1.0673	0.094
Menopausal_Endometroid	OLFML2B	Median WTS(TPM) Expression	0.9996	0.1784	0.7485	Mann-Whitney U	1.1301	0.1764
Menopausal_Endometroid	SARNP	Median WTS(TPM) Expression	0.9996	0.1785	0.7484	Mann-Whitney U	1.0583	0.0818
Menopausal_Endometroid	TMEM207	Median WTS(TPM) Expression	0.9996	0.1786	0.7481	Mann-Whitney U	1.2389	0.309
Menopausal_Endometroid	TAX1BP1	Median WTS(TPM) Expression	0.9996	0.1789	0.7474	Mann-Whitney U	1.0606	0.0849
Menopausal_Endometroid	ID2	Median WTS(TPM) Expression	0.9996	0.179	0.7472	Mann-Whitney U	1.0674	0.0941
Menopausal_Endometroid	CTTNBP2NL	Median WTS(TPM) Expression	0.9996	0.179	0.7471	Mann-Whitney U	1.1	0.1375
Menopausal_Endometroid	TNFRSF11B	Median WTS(TPM) Expression	0.9996	0.1792	0.7467	Mann-Whitney U	0.787	-0.3455
Menopausal_Endometroid	ARL1	Median WTS(TPM) Expression	0.9996	0.1793	0.7465	Mann-Whitney U	1.0547	0.0768
Menopausal_Endometroid	RAB11A	Median WTS(TPM) Expression	0.9996	0.1794	0.7463	Mann-Whitney U	1.0439	0.062
Menopausal_Endometroid	TBC1D7	Median WTS(TPM) Expression	0.9996	0.1794	0.7461	Mann-Whitney U	1.0603	0.0845
Menopausal_Endometroid	SIDT1	Median WTS(TPM) Expression	0.9996	0.1795	0.746	Mann-Whitney U	1.1037	0.1423
Menopausal_Endometroid	ERBB3	Median WTS(TPM) Expression	0.9996	0.1795	0.746	Mann-Whitney U	1.0369	0.0523
Menopausal_Endometroid	PREP	Median WTS(TPM) Expression	0.9996	0.1795	0.7458	Mann-Whitney U	1.028	0.0398
Menopausal_Endometroid	VAV3	Median WTS(TPM) Expression	0.9996	0.1795	0.7458	Mann-Whitney U	1.08	0.111
Menopausal_Endometroid	EEF2	Median WTS(TPM) Expression	0.9996	0.1795	0.7458	Mann-Whitney U	1.0689	0.0962
Menopausal_Endometroid	ETS2	Median WTS(TPM) Expression	0.9996	0.1797	0.7456	Mann-Whitney U	1.1159	0.1583
Menopausal_Endometroid	SLC35G6	Median WTS(TPM) Expression	0.9996	0.1798	0.7453	Mann-Whitney U	0.9593	-0.06
Menopausal_Endometroid	S1PR3	Median WTS(TPM) Expression	0.9996	0.1799	0.745	Mann-Whitney U	1.1317	0.1785
Menopausal_Endometroid	LY6G5C	Median WTS(TPM) Expression	0.9996	0.1802	0.7443	Mann-Whitney U	1.0849	0.1176
Menopausal_Endometroid	GORASP1	Median WTS(TPM) Expression	0.9996	0.1804	0.7439	Mann-Whitney U	1.1357	0.1835
Menopausal_Endometroid	EDA	Median WTS(TPM) Expression	0.9996	0.1804	0.7437	Mann-Whitney U	1.1932	0.2548
Menopausal_Endometroid	LIPJ	Median WTS(TPM) Expression	0.9996	0.1809	0.7426	Mann-Whitney U	1.4084	0.494
Menopausal_Endometroid	MET	Median WTS(TPM) Expression	0.9996	0.1809	0.7426	Mann-Whitney U	1.0553	0.0776
Menopausal_Endometroid	ZNF516	Median WTS(TPM) Expression	0.9996	0.1811	0.7421	Mann-Whitney U	1.0914	0.1262
Menopausal_Endometroid	TNF	Median WTS(TPM) Expression	0.9996	0.1812	0.7418	Mann-Whitney U	0.8749	-0.1927
Menopausal_Endometroid	CPE	Median WTS(TPM) Expression	0.9996	0.1812	0.7418	Mann-Whitney U	1.0479	0.0675
Menopausal_Endometroid	TMEM116	Median WTS(TPM) Expression	0.9996	0.1816	0.7409	Mann-Whitney U	1.1022	0.1404
Menopausal_Endometroid	NDUFA8	Median WTS(TPM) Expression	0.9996	0.1816	0.7408	Mann-Whitney U	1.0785	0.109
Menopausal_Endometroid	SH3GLB1	Median WTS(TPM) Expression	0.9996	0.1818	0.7405	Mann-Whitney U	1.0771	0.1071
Menopausal_Endometroid	MAP1LC3C	Median WTS(TPM) Expression	0.9996	0.1818	0.7404	Mann-Whitney U	0.8181	-0.2896
Menopausal_Endometroid	SPATA1	Median WTS(TPM) Expression	0.9996	0.1819	0.7401	Mann-Whitney U	1.0813	0.1128
Menopausal_Endometroid	KDM5B	Median WTS(TPM) Expression	0.9996	0.182	0.7398	Mann-Whitney U	1.1254	0.1705
Menopausal_Endometroid	FILIP1L	Median WTS(TPM) Expression	0.9996	0.1822	0.7395	Mann-Whitney U	1.2054	0.2695
Menopausal_Endometroid	AGPS	Median WTS(TPM) Expression	0.9996	0.1824	0.739	Mann-Whitney U	1.1075	0.1473
Menopausal_Endometroid	YIPF1	Median WTS(TPM) Expression	0.9996	0.1825	0.7388	Mann-Whitney U	1.0057	0.0082
Menopausal_Endometroid	VSTM2L	Median WTS(TPM) Expression	0.9996	0.1825	0.7388	Mann-Whitney U	1.2594	0.3327
Menopausal_Endometroid	PDE6D	Median WTS(TPM) Expression	0.9996	0.1825	0.7387	Mann-Whitney U	1.0523	0.0736
Menopausal_Endometroid	OST4	Median WTS(TPM) Expression	0.9996	0.1825	0.7387	Mann-Whitney U	1.0716	0.0998
Menopausal_Endometroid	HHIPL2	Median WTS(TPM) Expression	0.9996	0.1826	0.7385	Mann-Whitney U	1.1212	0.1651
Menopausal_Endometroid	FLYWCH2	Median WTS(TPM) Expression	0.9996	0.1827	0.7383	Mann-Whitney U	1.056	0.0787
Menopausal_Endometroid	C20orf202	Median WTS(TPM) Expression	0.9996	0.1828	0.7381	Mann-Whitney U	1.1925	0.2539
Menopausal_Endometroid	P4HA1	Median WTS(TPM) Expression	0.9996	0.1828	0.7381	Mann-Whitney U	1.0954	0.1315
Menopausal_Endometroid	ADORA2B	Median WTS(TPM) Expression	0.9996	0.1828	0.738	Mann-Whitney U	1.0901	0.1245
Menopausal_Endometroid	ECE1	Median WTS(TPM) Expression	0.9996	0.1828	0.738	Mann-Whitney U	1.0892	0.1233
Menopausal_Endometroid	FYCO1	Median WTS(TPM) Expression	0.9996	0.1829	0.7377	Mann-Whitney U	1.0523	0.0736
Menopausal_Endometroid	MNAT1	Median WTS(TPM) Expression	0.9996	0.183	0.7374	Mann-Whitney U	1.0889	0.1228
Menopausal_Endometroid	RGL2	Median WTS(TPM) Expression	0.9996	0.1831	0.7373	Mann-Whitney U	1.0681	0.0951
Menopausal_Endometroid	ZPBP2	Median WTS(TPM) Expression	0.9996	0.1832	0.7371	Mann-Whitney U	1.3614	0.4451
Menopausal_Endometroid	RPS14	Median WTS(TPM) Expression	0.9996	0.1833	0.7369	Mann-Whitney U	1.124	0.1686
Menopausal_Endometroid	BCL10	Median WTS(TPM) Expression	0.9996	0.1834	0.7366	Mann-Whitney U	1.0995	0.1369
Menopausal_Endometroid	IL23A	Median WTS(TPM) Expression	0.9996	0.1835	0.7363	Mann-Whitney U	1.2563	0.3292
Menopausal_Endometroid	TTC7A	Median WTS(TPM) Expression	0.9996	0.1836	0.7362	Mann-Whitney U	1.081	0.1124
Menopausal_Endometroid	AHCY	Median WTS(TPM) Expression	0.9996	0.1836	0.736	Mann-Whitney U	1.0555	0.078
Menopausal_Endometroid	COX15	Median WTS(TPM) Expression	0.9996	0.1838	0.7358	Mann-Whitney U	1.0511	0.072
Menopausal_Endometroid	WAS	Median WTS(TPM) Expression	0.9996	0.1838	0.7358	Mann-Whitney U	0.907	-0.1408
Menopausal_Endometroid	OBP2B	Median WTS(TPM) Expression	0.9996	0.1838	0.7356	Mann-Whitney U	0.4545	-1.1376
Menopausal_Endometroid	COX5A	Median WTS(TPM) Expression	0.9996	0.1839	0.7355	Mann-Whitney U	1.0797	0.1107
Menopausal_Endometroid	CLDN23	Median WTS(TPM) Expression	0.9996	0.184	0.7353	Mann-Whitney U	1.1871	0.2475
Menopausal_Endometroid	CADPS2	Median WTS(TPM) Expression	0.9996	0.1842	0.7348	Mann-Whitney U	1.0779	0.1082
Menopausal_Endometroid	KCNG2	Median WTS(TPM) Expression	0.9996	0.1842	0.7347	Mann-Whitney U	0.892	-0.1648
Menopausal_Endometroid	AOX1	Median WTS(TPM) Expression	0.9996	0.1842	0.7346	Mann-Whitney U	1.1099	0.1505
Menopausal_Endometroid	COL13A1	Median WTS(TPM) Expression	0.9996	0.1843	0.7344	Mann-Whitney U	1.2822	0.3586
Menopausal_Endometroid	RALY	Median WTS(TPM) Expression	0.9996	0.1844	0.7342	Mann-Whitney U	1.098	0.1349
Menopausal_Endometroid	DUSP6	Median WTS(TPM) Expression	0.9996	0.1845	0.7341	Mann-Whitney U	1.0874	0.1208
Menopausal_Endometroid	MNX1	Median WTS(TPM) Expression	0.9996	0.1845	0.734	Mann-Whitney U	0.9707	-0.0429
Menopausal_Endometroid	GSS	Median WTS(TPM) Expression	0.9996	0.1845	0.734	Mann-Whitney U	1.0637	0.0891
Menopausal_Endometroid	KRTAP3-1	Median WTS(TPM) Expression	0.9996	0.1846	0.7337	Mann-Whitney U	0.7027	-0.509
Menopausal_Endometroid	SERGEF	Median WTS(TPM) Expression	0.9996	0.1849	0.7331	Mann-Whitney U	1.008	0.0115
Menopausal_Endometroid	ALDH7A1	Median WTS(TPM) Expression	0.9996	0.1849	0.7331	Mann-Whitney U	1.0748	0.104
Menopausal_Endometroid	NARS2	Median WTS(TPM) Expression	0.9996	0.1851	0.7327	Mann-Whitney U	1.0634	0.0887
Menopausal_Endometroid	HIF1A	Median WTS(TPM) Expression	0.9996	0.1851	0.7326	Mann-Whitney U	1.0995	0.1368
[truncated: 32,113 more rows]

## Sheet: SuppTable6
Supplementary Table 6: Gene Set Enrichment Analysis (GSEA) of Hallmark Pathways in CC versus AA tumors
[truncated: 301 more rows]

[truncated: 2 more sheets: SuppTable7, SuppTable8]
